# Supplementary material for: Loss-of-function, gain-of-function and dominant-negative mutations have profoundly different effects on protein structure
Source: Nat Commun. 2022 Jul 6;13:3895. doi: 10.1038/s41467-022-31686-6 (PMC9259657; doi:10.1038/s41467-022-31686-6)
Supplement: Supplementary file 4 — Source Data [file 41467_2022_31686_MOESM4_ESM.xlsx]

## Sheet: Figure 1a
Class	name	ddG
Disease	Monomer disease	7.49363
Disease	Complex disease	7.64396
Disease	Monomer disease	7.10686
Disease	Complex disease	7.10811
Disease	Monomer disease	11.2227
Disease	Complex disease	11.0387
Disease	Monomer disease	2.6705
Disease	Complex disease	2.6705
Disease	Monomer disease	1.78562
Disease	Complex disease	1.78562
Disease	Monomer disease	3.82035
Disease	Complex disease	3.9955
Disease	Monomer disease	0.81033
Disease	Complex disease	0.802905
Disease	Monomer disease	1.28002
Disease	Complex disease	1.2806
Disease	Monomer disease	4.0141
Disease	Complex disease	4.32024
Disease	Monomer disease	0.378994
Disease	Complex disease	0.327165
Disease	Monomer disease	1.20473
Disease	Complex disease	1.17513
Disease	Monomer disease	0.961752
Disease	Complex disease	1.07898
Disease	Monomer disease	3.27333
Disease	Complex disease	3.27334
Disease	Monomer disease	0.531728
Disease	Complex disease	0.529824
Disease	Monomer disease	1.63258
Disease	Complex disease	1.61202
Disease	Monomer disease	3.97631
Disease	Complex disease	3.97631
Disease	Monomer disease	7.09748
Disease	Complex disease	5.05872
Disease	Monomer disease	7.26437
Disease	Complex disease	7.26437
Disease	Monomer disease	0.541607
Disease	Complex disease	0.540731
Disease	Monomer disease	3.04079
Disease	Complex disease	3.04079
Disease	Monomer disease	0.425421
Disease	Complex disease	0.425421
Disease	Monomer disease	0.85651
Disease	Complex disease	0.5227
Disease	Monomer disease	5.15063
Disease	Complex disease	5.15063
Disease	Monomer disease	0.423013
Disease	Complex disease	0.270249
Disease	Monomer disease	10.4602
Disease	Complex disease	10.7576
Disease	Monomer disease	4.47311
Disease	Complex disease	4.3976
Disease	Monomer disease	0.537478
Disease	Complex disease	0.297539
Disease	Monomer disease	0.505494
Disease	Complex disease	0.505494
Disease	Monomer disease	3.96842
Disease	Complex disease	3.96842
Disease	Monomer disease	2.56324
Disease	Complex disease	2.40466
Disease	Monomer disease	0.400714
Disease	Complex disease	0.400714
Disease	Monomer disease	0.229949
Disease	Complex disease	0.242694
Disease	Monomer disease	1.5005
Disease	Complex disease	8.92017
Disease	Monomer disease	10.1466
Disease	Complex disease	9.7593
Disease	Monomer disease	5.78268
Disease	Complex disease	5.78268
Disease	Monomer disease	2.75073
Disease	Complex disease	2.75073
Disease	Monomer disease	6.73988
Disease	Complex disease	6.73988
Disease	Monomer disease	1.02666
Disease	Complex disease	0.484752
Disease	Monomer disease	3.23042
Disease	Complex disease	3.23042
Disease	Monomer disease	4.6144
Disease	Complex disease	3.9258
Disease	Monomer disease	0.102392
Disease	Complex disease	0.102656
Disease	Monomer disease	1.23988
Disease	Complex disease	1.46701
Disease	Monomer disease	0.4796
Disease	Complex disease	2.88889
Disease	Monomer disease	1.42942
Disease	Complex disease	1.44175
Disease	Monomer disease	6.88465
Disease	Complex disease	6.7532
Disease	Monomer disease	2.17026
Disease	Complex disease	2.2534
Disease	Monomer disease	9.39338
Disease	Complex disease	7.01786
Disease	Monomer disease	0.672771
Disease	Complex disease	0.672771
Disease	Monomer disease	2.33333
Disease	Complex disease	3.97437
Disease	Monomer disease	0.424256
Disease	Complex disease	0.00732456
Disease	Monomer disease	6.52835
Disease	Complex disease	6.52835
Disease	Monomer disease	0.273238
Disease	Complex disease	0.273252
Disease	Monomer disease	0.139832
Disease	Complex disease	0.139832
Disease	Monomer disease	0.383392
Disease	Complex disease	0.362644
Disease	Monomer disease	1.19241
Disease	Complex disease	1.19241
Disease	Monomer disease	7.65855
Disease	Complex disease	7.54176
Disease	Monomer disease	2.26283
Disease	Complex disease	2.36847
Disease	Monomer disease	9.4156
Disease	Complex disease	9.4156
Disease	Monomer disease	1.72706
Disease	Complex disease	1.72706
Disease	Monomer disease	6.48934
Disease	Complex disease	6.43599
Disease	Monomer disease	5.892
Disease	Complex disease	5.892
Disease	Monomer disease	2.35292
Disease	Complex disease	2.35292
Disease	Monomer disease	1.64205
Disease	Complex disease	1.80027
Disease	Monomer disease	2.24268
Disease	Complex disease	2.37327
Disease	Monomer disease	0.666035
Disease	Complex disease	0.630345
Disease	Monomer disease	1.27132
Disease	Complex disease	1.27132
Disease	Monomer disease	1.01027
Disease	Complex disease	1.01027
Disease	Monomer disease	3.98799
Disease	Complex disease	3.98799
Disease	Monomer disease	1.52998
Disease	Complex disease	1.51459
Disease	Monomer disease	21.6043
Disease	Complex disease	21.6043
Disease	Monomer disease	5.31272
Disease	Complex disease	5.31272
Disease	Monomer disease	3.33314
Disease	Complex disease	3.15205
Disease	Monomer disease	10.8592
Disease	Complex disease	10.8592
Disease	Monomer disease	4.551
Disease	Complex disease	4.551
Disease	Monomer disease	3.92251
Disease	Complex disease	3.92251
Disease	Monomer disease	0.0653753
Disease	Complex disease	0.0872684
Disease	Monomer disease	2.69262
Disease	Complex disease	2.94427
Disease	Monomer disease	0.356042
Disease	Complex disease	1.08661
Disease	Monomer disease	5.36547
Disease	Complex disease	5.36547
Disease	Monomer disease	1.94072
Disease	Complex disease	3.89594
Disease	Monomer disease	4.77927
Disease	Complex disease	4.77777
Disease	Monomer disease	0.0364446
Disease	Complex disease	0.0364446
Disease	Monomer disease	0.267779
Disease	Complex disease	1.25484
Disease	Monomer disease	4.20637
Disease	Complex disease	4.20637
Disease	Monomer disease	3.45259
Disease	Complex disease	3.53953
Disease	Monomer disease	0.221306
Disease	Complex disease	0.221306
Disease	Monomer disease	3.77394
Disease	Complex disease	3.77394
Disease	Monomer disease	0.102277
Disease	Complex disease	0.102277
Disease	Monomer disease	0.654971
Disease	Complex disease	0.672838
Disease	Monomer disease	2.79956
Disease	Complex disease	3.03187
Disease	Monomer disease	1.8248
Disease	Complex disease	1.8248
Disease	Monomer disease	1.58845
Disease	Complex disease	2.16584
Disease	Monomer disease	0.59744
Disease	Complex disease	0.59744
Disease	Monomer disease	2.22338
Disease	Complex disease	0.987681
Disease	Monomer disease	8.69149
Disease	Complex disease	9.20681
Disease	Monomer disease	4.27886
Disease	Complex disease	4.27886
Disease	Monomer disease	2.16786
Disease	Complex disease	2.28137
Disease	Monomer disease	0.129764
Disease	Complex disease	0.137967
Disease	Monomer disease	1.55439
Disease	Complex disease	1.35495
Disease	Monomer disease	2.26251
Disease	Complex disease	2.26452
Disease	Monomer disease	0.00358091
Disease	Complex disease	0.371511
Disease	Monomer disease	0.665441
Disease	Complex disease	3.31382
Disease	Monomer disease	1.41941
Disease	Complex disease	1.40636
Disease	Monomer disease	0.945837
Disease	Complex disease	0.815432
Disease	Monomer disease	1.58616
Disease	Complex disease	0.70047
Disease	Monomer disease	0.523965
Disease	Complex disease	0.722133
Disease	Monomer disease	1.68578
Disease	Complex disease	1.71366
Disease	Monomer disease	0.335586
Disease	Complex disease	0.764848
Disease	Monomer disease	0.441651
Disease	Complex disease	0.436518
Disease	Monomer disease	1.22384
Disease	Complex disease	1.22384
Disease	Monomer disease	5.4282
Disease	Complex disease	5.3758
Disease	Monomer disease	4.25797
Disease	Complex disease	4.12263
Disease	Monomer disease	0.209796
Disease	Complex disease	0.867219
Disease	Monomer disease	2.66526
Disease	Complex disease	2.68457
Disease	Monomer disease	0.450352
Disease	Complex disease	0.450352
Disease	Monomer disease	0.524347
Disease	Complex disease	0.494526
Disease	Monomer disease	1.58535
Disease	Complex disease	1.87089
Disease	Monomer disease	0.180422
Disease	Complex disease	0.364913
Disease	Monomer disease	2.41483
Disease	Complex disease	2.18609
Disease	Monomer disease	13.5899
Disease	Complex disease	11.9541
Disease	Monomer disease	7.20822
Disease	Complex disease	7.45922
Disease	Monomer disease	1.61413
Disease	Complex disease	1.35527
Disease	Monomer disease	1.10064
Disease	Complex disease	1.14528
Disease	Monomer disease	7.44784
Disease	Complex disease	7.46767
Disease	Monomer disease	3.40686
Disease	Complex disease	3.55774
Disease	Monomer disease	2.69235
Disease	Complex disease	2.58925
Disease	Monomer disease	1.06709
Disease	Complex disease	1.86863
Disease	Monomer disease	3.49674
Disease	Complex disease	3.49675
Disease	Monomer disease	4.63803
Disease	Complex disease	4.48655
Disease	Monomer disease	0.807714
Disease	Complex disease	1.11515
Disease	Monomer disease	0.0270059
Disease	Complex disease	0.0268308
Disease	Monomer disease	0.167951
Disease	Complex disease	0.191326
Disease	Monomer disease	0.834872
Disease	Complex disease	0.254633
Disease	Monomer disease	3.17059
Disease	Complex disease	3.17059
Disease	Monomer disease	0.935281
Disease	Complex disease	0.935282
Disease	Monomer disease	3.52886
Disease	Complex disease	3.28892
Disease	Monomer disease	3.00134
Disease	Complex disease	2.94887
Disease	Monomer disease	0.0796211
Disease	Complex disease	0.0796211
Disease	Monomer disease	0.358203
Disease	Complex disease	0.334195
Disease	Monomer disease	0.135421
Disease	Complex disease	0.153856
Disease	Monomer disease	2.90282
Disease	Complex disease	5.4579
Disease	Monomer disease	0.215096
Disease	Complex disease	0.0010963
Disease	Monomer disease	6.40997
Disease	Complex disease	7.1462
Disease	Monomer disease	1.9656
Disease	Complex disease	2.0726
Disease	Monomer disease	3.26456
Disease	Complex disease	3.26471
Disease	Monomer disease	3.06059
Disease	Complex disease	3.19696
Disease	Monomer disease	2.25819
Disease	Complex disease	2.25683
Disease	Monomer disease	0.930589
Disease	Complex disease	1.1145
Disease	Monomer disease	0.448974
Disease	Complex disease	0.136658
Disease	Monomer disease	0.54929
Disease	Complex disease	3.13149
Disease	Monomer disease	3.92931
Disease	Complex disease	3.95403
Disease	Monomer disease	0.390569
Disease	Complex disease	0.358833
Disease	Monomer disease	6.69708
Disease	Complex disease	6.81871
Disease	Monomer disease	2.85348
Disease	Complex disease	3.23033
Disease	Monomer disease	0.569667
Disease	Complex disease	0.552085
Disease	Monomer disease	1.03017
Disease	Complex disease	0.906985
Disease	Monomer disease	0.661372
Disease	Complex disease	0.00682208
Disease	Monomer disease	2.97785
Disease	Complex disease	2.97785
Disease	Monomer disease	0.385902
Disease	Complex disease	5.83374
Disease	Monomer disease	3.09334
Disease	Complex disease	6.29484
Disease	Monomer disease	2.65919
Disease	Complex disease	2.64293
Disease	Monomer disease	0.320589
Disease	Complex disease	0.333457
Disease	Monomer disease	1.86071
Disease	Complex disease	3.79103
Disease	Monomer disease	0.179778
Disease	Complex disease	0.290105
Disease	Monomer disease	0.536812
Disease	Complex disease	0.53646
Disease	Monomer disease	0.326345
Disease	Complex disease	0.00226028
Disease	Monomer disease	6.61018
Disease	Complex disease	6.64763
Disease	Monomer disease	0.82889
Disease	Complex disease	0.101447
Disease	Monomer disease	8.36984
Disease	Complex disease	8.42974
Disease	Monomer disease	3.90506
Disease	Complex disease	4.82845
Disease	Monomer disease	0.865292
Disease	Complex disease	0.988011
Disease	Monomer disease	4.92459
Disease	Complex disease	4.95037
Disease	Monomer disease	0.381612
Disease	Complex disease	0.422259
Disease	Monomer disease	0.224168
Disease	Complex disease	0.689737
Disease	Monomer disease	4.15305
Disease	Complex disease	3.97483
Disease	Monomer disease	2.76154
Disease	Complex disease	2.76241
Disease	Monomer disease	3.88898
Disease	Complex disease	4.11559
Disease	Monomer disease	5.74594
Disease	Complex disease	5.74419
Disease	Monomer disease	0.520724
Disease	Complex disease	0.95304
Disease	Monomer disease	0.938867
Disease	Complex disease	0.93402
Disease	Monomer disease	7.48297
Disease	Complex disease	7.53605
Disease	Monomer disease	3.64133
Disease	Complex disease	3.66969
Disease	Monomer disease	0.530275
Disease	Complex disease	0.489156
Disease	Monomer disease	1.08579
Disease	Complex disease	1.08796
Disease	Monomer disease	2.63922
Disease	Complex disease	2.37837
Disease	Monomer disease	3.64106
Disease	Complex disease	3.71382
Disease	Monomer disease	2.37785
Disease	Complex disease	2.5801
Disease	Monomer disease	2.03162
Disease	Complex disease	2.03824
Disease	Monomer disease	6.15494
Disease	Complex disease	6.07314
Disease	Monomer disease	0.659866
Disease	Complex disease	2.6169
Disease	Monomer disease	0.574875
Disease	Complex disease	0.571364
Disease	Monomer disease	6.18885
Disease	Complex disease	5.55708
Disease	Monomer disease	0.353426
Disease	Complex disease	0.0346371
Disease	Monomer disease	2.85138
Disease	Complex disease	2.86339
Disease	Monomer disease	0.101005
Disease	Complex disease	0.196854
Disease	Monomer disease	0.373751
Disease	Complex disease	0.558252
Disease	Monomer disease	0.0362794
Disease	Complex disease	0.0177947
Disease	Monomer disease	0.81035
Disease	Complex disease	0.813011
Disease	Monomer disease	1.6621
Disease	Complex disease	1.68961
Disease	Monomer disease	1.16305
Disease	Complex disease	1.12295
Disease	Monomer disease	5.76999
Disease	Complex disease	6.40944
Disease	Monomer disease	0.00640431
Disease	Complex disease	0.0527816
Disease	Monomer disease	1.17928
Disease	Complex disease	0.913453
Disease	Monomer disease	0.536789
Disease	Complex disease	0.522449
Disease	Monomer disease	2.48916
Disease	Complex disease	3.15266
Disease	Monomer disease	3.25025
Disease	Complex disease	3.20585
Disease	Monomer disease	5.38821
Disease	Complex disease	5.91095
Disease	Monomer disease	0.551486
Disease	Complex disease	0.59353
Disease	Monomer disease	2.98858
Disease	Complex disease	2.98858
Disease	Monomer disease	3.59768
Disease	Complex disease	3.10676
Disease	Monomer disease	1.73979
Disease	Complex disease	1.84114
Disease	Monomer disease	1.44226
Disease	Complex disease	1.33031
Disease	Monomer disease	1.21503
Disease	Complex disease	1.22606
Disease	Monomer disease	5.45754
Disease	Complex disease	5.44554
Disease	Monomer disease	0.752399
Disease	Complex disease	0.431779
Disease	Monomer disease	0.584191
Disease	Complex disease	0.514598
Disease	Monomer disease	4.27305
Disease	Complex disease	4.3735
Disease	Monomer disease	2.86723
Disease	Complex disease	2.8239
Disease	Monomer disease	0.725809
Disease	Complex disease	0.699623
Disease	Monomer disease	2.07074
Disease	Complex disease	2.06747
Disease	Monomer disease	3.91192
Disease	Complex disease	3.58375
Disease	Monomer disease	0.147148
Disease	Complex disease	2.96574
Disease	Monomer disease	2.73296
Disease	Complex disease	2.59271
Disease	Monomer disease	0.8696
Disease	Complex disease	0.453672
Disease	Monomer disease	5.2733
Disease	Complex disease	5.45315
Disease	Monomer disease	0.273561
Disease	Complex disease	0.257056
Disease	Monomer disease	3.63888
Disease	Complex disease	3.63888
Disease	Monomer disease	5.12429
Disease	Complex disease	4.26097
Disease	Monomer disease	0.416606
Disease	Complex disease	0.412589
Disease	Monomer disease	0.0895658
Disease	Complex disease	0.0144345
Disease	Monomer disease	0.366384
Disease	Complex disease	0.369117
Disease	Monomer disease	1.66862
Disease	Complex disease	1.64484
Disease	Monomer disease	0.34737
Disease	Complex disease	1.75282
Disease	Monomer disease	0.850485
Disease	Complex disease	0.865279
Disease	Monomer disease	0.137142
Disease	Complex disease	0.138289
Disease	Monomer disease	4.87815
Disease	Complex disease	4.87815
Disease	Monomer disease	3.22916
Disease	Complex disease	3.22916
Disease	Monomer disease	0.17323
Disease	Complex disease	0.17323
Disease	Monomer disease	2.27565
Disease	Complex disease	2.27565
Disease	Monomer disease	3.16861
Disease	Complex disease	3.09713
Disease	Monomer disease	4.70582
Disease	Complex disease	4.70588
Disease	Monomer disease	2.68224
Disease	Complex disease	2.682
Disease	Monomer disease	0.804748
Disease	Complex disease	0.649254
Disease	Monomer disease	1.83496
Disease	Complex disease	1.83496
Disease	Monomer disease	1.96309
Disease	Complex disease	2.03844
Disease	Monomer disease	4.51052
Disease	Complex disease	5.58199
Disease	Monomer disease	0.756682
Disease	Complex disease	2.18314
Disease	Monomer disease	2.49786
Disease	Complex disease	2.49786
Disease	Monomer disease	0.144367
Disease	Complex disease	0.565533
Disease	Monomer disease	3.43763
Disease	Complex disease	3.43763
Disease	Monomer disease	1.11566
Disease	Complex disease	1.27834
Disease	Monomer disease	2.67441
Disease	Complex disease	2.53124
Disease	Monomer disease	7.61116
Disease	Complex disease	7.66594
Disease	Monomer disease	1.01702
Disease	Complex disease	1.05414
Disease	Monomer disease	5.4294
Disease	Complex disease	4.98775
Disease	Monomer disease	1.43947
Disease	Complex disease	0.31909
Disease	Monomer disease	3.31637
Disease	Complex disease	3.31637
Disease	Monomer disease	3.08609
Disease	Complex disease	3.08609
Disease	Monomer disease	0.270186
Disease	Complex disease	0.240554
Disease	Monomer disease	5.99735
Disease	Complex disease	5.99735
Disease	Monomer disease	0.0405479
Disease	Complex disease	0.0405479
Disease	Monomer disease	7.73039
Disease	Complex disease	7.89734
Disease	Monomer disease	4.99598
Disease	Complex disease	5.119
Disease	Monomer disease	3.09891
Disease	Complex disease	3.13648
Disease	Monomer disease	1.24579
Disease	Complex disease	1.24579
Disease	Monomer disease	5.33903
Disease	Complex disease	5.87886
Disease	Monomer disease	2.53596
Disease	Complex disease	2.53596
Disease	Monomer disease	1.98692
Disease	Complex disease	2.03416
Disease	Monomer disease	8.26687
Disease	Complex disease	8.26687
Disease	Monomer disease	1.11598
Disease	Complex disease	0.716462
Disease	Monomer disease	1.85442
Disease	Complex disease	1.85442
Disease	Monomer disease	5.35142
Disease	Complex disease	5.35448
Disease	Monomer disease	3.01173
Disease	Complex disease	2.84393
Disease	Monomer disease	1.45863
Disease	Complex disease	1.47774
Disease	Monomer disease	1.64489
Disease	Complex disease	1.7362
Disease	Monomer disease	1.92709
Disease	Complex disease	1.92709
Disease	Monomer disease	0.591647
Disease	Complex disease	0.53069
Disease	Monomer disease	1.49735
Disease	Complex disease	2.03275
Disease	Monomer disease	4.82572
Disease	Complex disease	4.75227
Disease	Monomer disease	2.71206
Disease	Complex disease	2.71213
Disease	Monomer disease	10.1288
Disease	Complex disease	10.1288
Disease	Monomer disease	3.58007
Disease	Complex disease	3.58007
Disease	Monomer disease	1.45921
Disease	Complex disease	1.45921
Disease	Monomer disease	1.66752
Disease	Complex disease	2.10892
Disease	Monomer disease	0.519932
Disease	Complex disease	1.22171
Disease	Monomer disease	1.44416
Disease	Complex disease	1.615
Disease	Monomer disease	0.553711
Disease	Complex disease	18.8952
Disease	Monomer disease	0.909935
Disease	Complex disease	0.868914
Disease	Monomer disease	3.06168
Disease	Complex disease	3.10548
Disease	Monomer disease	0.196285
Disease	Complex disease	0.196285
Disease	Monomer disease	3.7203
Disease	Complex disease	3.7203
Disease	Monomer disease	2.03601
Disease	Complex disease	2.03606
Disease	Monomer disease	6.70748
Disease	Complex disease	7.15124
Disease	Monomer disease	5.74934
Disease	Complex disease	5.51651
Disease	Monomer disease	3.8162
Disease	Complex disease	3.4652
Disease	Monomer disease	3.97509
Disease	Complex disease	3.69473
Disease	Monomer disease	1.36613
Disease	Complex disease	1.37569
Disease	Monomer disease	4.63625
Disease	Complex disease	4.63625
Disease	Monomer disease	3.81684
Disease	Complex disease	3.93254
Disease	Monomer disease	3.2093
Disease	Complex disease	2.81011
Disease	Monomer disease	0.928328
Disease	Complex disease	1.21341
Disease	Monomer disease	1.39455
Disease	Complex disease	1.39455
Disease	Monomer disease	0.999555
Disease	Complex disease	1.19752
Disease	Monomer disease	2.38293
Disease	Complex disease	2.38293
Disease	Monomer disease	1.1707
Disease	Complex disease	1.30872
Disease	Monomer disease	1.93936
Disease	Complex disease	1.86577
Disease	Monomer disease	5.03837
Disease	Complex disease	5.72966
Disease	Monomer disease	0.0166252
Disease	Complex disease	0.010407
Disease	Monomer disease	1.66976
Disease	Complex disease	1.72256
Disease	Monomer disease	0.181914
Disease	Complex disease	0.181914
Disease	Monomer disease	2.93558
Disease	Complex disease	2.93558
Disease	Monomer disease	6.78973
Disease	Complex disease	7.86549
Disease	Monomer disease	3.66717
Disease	Complex disease	3.44219
Disease	Monomer disease	4.10261
Disease	Complex disease	4.38376
Disease	Monomer disease	6.80375
Disease	Complex disease	6.6506
Disease	Monomer disease	0.0170794
Disease	Complex disease	0.487689
Disease	Monomer disease	4.71234
Disease	Complex disease	4.67402
Disease	Monomer disease	4.52036
Disease	Complex disease	4.52036
Disease	Monomer disease	0.00541492
Disease	Complex disease	0.0635316
Disease	Monomer disease	1.70486
Disease	Complex disease	1.38459
Disease	Monomer disease	1.79222
Disease	Complex disease	1.75845
Disease	Monomer disease	0.251736
Disease	Complex disease	0.25768
Disease	Monomer disease	0.0264919
Disease	Complex disease	1.04313
Disease	Monomer disease	0.77291
Disease	Complex disease	1.27888
Disease	Monomer disease	4.68571
Disease	Complex disease	4.53075
Disease	Monomer disease	0.435619
Disease	Complex disease	0.435619
Disease	Monomer disease	3.28626
Disease	Complex disease	3.35043
Disease	Monomer disease	2.53093
Disease	Complex disease	2.23634
Disease	Monomer disease	0.225716
Disease	Complex disease	0.225716
Disease	Monomer disease	4.79897
Disease	Complex disease	5.39325
Disease	Monomer disease	4.5782
Disease	Complex disease	2.75625
Disease	Monomer disease	0.30267
Disease	Complex disease	4.21722
Disease	Monomer disease	0.0477358
Disease	Complex disease	6.80394
Disease	Monomer disease	0.00318074
Disease	Complex disease	0.538042
Disease	Monomer disease	1.65633
Disease	Complex disease	1.95324
Disease	Monomer disease	3.58082
Disease	Complex disease	3.86005
Disease	Monomer disease	0.98824
Disease	Complex disease	0.896087
Disease	Monomer disease	0.367949
Disease	Complex disease	3.52927
Disease	Monomer disease	0.372764
Disease	Complex disease	0.299754
Disease	Monomer disease	2.1954
Disease	Complex disease	0.989076
Disease	Monomer disease	0.269517
Disease	Complex disease	0.322878
Disease	Monomer disease	0.136687
Disease	Complex disease	0.144956
Disease	Monomer disease	3.99596
Disease	Complex disease	6.30951
Disease	Monomer disease	5.82516
Disease	Complex disease	5.81968
Disease	Monomer disease	1.09872
Disease	Complex disease	1.10429
Disease	Monomer disease	5.36689
Disease	Complex disease	4.7536
Disease	Monomer disease	4.96518
Disease	Complex disease	5.10438
Disease	Monomer disease	3.6279
Disease	Complex disease	3.6542
Disease	Monomer disease	0.565395
Disease	Complex disease	0.510903
Disease	Monomer disease	3.92196
Disease	Complex disease	4.55526
Disease	Monomer disease	0.918445
Disease	Complex disease	0.796065
Disease	Monomer disease	0.577992
Disease	Complex disease	0.577992
Disease	Monomer disease	1.50784
Disease	Complex disease	1.85055
Disease	Monomer disease	7.27446
Disease	Complex disease	7.12414
Disease	Monomer disease	4.67353
Disease	Complex disease	4.75727
Disease	Monomer disease	8.81934
Disease	Complex disease	8.81934
Disease	Monomer disease	3.72544
Disease	Complex disease	3.78858
Disease	Monomer disease	0.169792
Disease	Complex disease	0.218071
Disease	Monomer disease	1.94094
Disease	Complex disease	1.91009
Disease	Monomer disease	3.15355
Disease	Complex disease	3.13766
Disease	Monomer disease	1.4788
Disease	Complex disease	1.4788
Disease	Monomer disease	3.72053
Disease	Complex disease	3.72053
Disease	Monomer disease	0.327301
Disease	Complex disease	0.362368
Disease	Monomer disease	4.44906
Disease	Complex disease	4.77158
Disease	Monomer disease	9.51784
Disease	Complex disease	9.37594
Disease	Monomer disease	0.167652
Disease	Complex disease	6.70964
Disease	Monomer disease	2.96351
Disease	Complex disease	3.17836
Disease	Monomer disease	0.0818752
Disease	Complex disease	0.0818752
Disease	Monomer disease	10.3169
Disease	Complex disease	10.3342
Disease	Monomer disease	9.42963
Disease	Complex disease	9.94094
Disease	Monomer disease	2.96818
Disease	Complex disease	2.97482
Disease	Monomer disease	1.58379
Disease	Complex disease	1.59334
Disease	Monomer disease	0.556351
Disease	Complex disease	0.556351
Disease	Monomer disease	2.10454
Disease	Complex disease	2.10454
Disease	Monomer disease	2.86149
Disease	Complex disease	2.86588
Disease	Monomer disease	2.17451
Disease	Complex disease	2.20846
Disease	Monomer disease	0.145107
Disease	Complex disease	0.0903699
Disease	Monomer disease	0.44193
Disease	Complex disease	0.262618
Disease	Monomer disease	1.51348
Disease	Complex disease	1.54069
Disease	Monomer disease	4.43703
Disease	Complex disease	4.66868
Disease	Monomer disease	0.222388
Disease	Complex disease	0.460893
Disease	Monomer disease	1.69936
Disease	Complex disease	1.18786
Disease	Monomer disease	0.929384
Disease	Complex disease	0.857986
Disease	Monomer disease	4.00844
Disease	Complex disease	4.19637
Disease	Monomer disease	1.06384
Disease	Complex disease	1.21848
Disease	Monomer disease	0.284944
Disease	Complex disease	0.46595
Disease	Monomer disease	0.664554
Disease	Complex disease	0.721719
Disease	Monomer disease	1.84232
Disease	Complex disease	1.81652
Disease	Monomer disease	1.1376
Disease	Complex disease	1.1376
Disease	Monomer disease	3.1625
Disease	Complex disease	3.1665
Disease	Monomer disease	2.33588
Disease	Complex disease	2.64304
Disease	Monomer disease	2.06874
Disease	Complex disease	1.94429
Disease	Monomer disease	0.190499
Disease	Complex disease	3.52007
Disease	Monomer disease	0.165081
Disease	Complex disease	0.269772
Disease	Monomer disease	4.28652
Disease	Complex disease	4.09469
Disease	Monomer disease	3.13237
Disease	Complex disease	3.13237
Disease	Monomer disease	5.14063
Disease	Complex disease	5.1276
Disease	Monomer disease	3.38706
Disease	Complex disease	3.42211
Disease	Monomer disease	1.98228
Disease	Complex disease	1.98228
Disease	Monomer disease	5.14543
Disease	Complex disease	4.54302
Disease	Monomer disease	0.614596
Disease	Complex disease	0.619128
Disease	Monomer disease	1.10507
Disease	Complex disease	1.10507
Disease	Monomer disease	0.837902
Disease	Complex disease	0.839241
Disease	Monomer disease	0.00516774
Disease	Complex disease	6.6759
Disease	Monomer disease	0.882117
Disease	Complex disease	0.882179
Disease	Monomer disease	2.75408
Disease	Complex disease	2.84994
Disease	Monomer disease	6.69067
Disease	Complex disease	6.69106
Disease	Monomer disease	2.07064
Disease	Complex disease	2.07064
Disease	Monomer disease	5.25569
Disease	Complex disease	5.02405
Disease	Monomer disease	0.299158
Disease	Complex disease	5.58989
Disease	Monomer disease	9.45414
Disease	Complex disease	9.43141
Disease	Monomer disease	0.114838
Disease	Complex disease	0.0794026
Disease	Monomer disease	5.94738
Disease	Complex disease	6.22398
Disease	Monomer disease	1.71202
Disease	Complex disease	1.71559
Disease	Monomer disease	3.63169
Disease	Complex disease	3.63169
Disease	Monomer disease	0.797985
Disease	Complex disease	0.797985
Disease	Monomer disease	0.744225
Disease	Complex disease	0.744225
Disease	Monomer disease	0.216124
Disease	Complex disease	0.0223594
Disease	Monomer disease	4.83978
Disease	Complex disease	4.83978
Disease	Monomer disease	1.21633
Disease	Complex disease	2.94731
Disease	Monomer disease	1.12285
Disease	Complex disease	1.41557
Disease	Monomer disease	5.81855
Disease	Complex disease	6.01422
Disease	Monomer disease	0.0721074
Disease	Complex disease	0.28435
Disease	Monomer disease	0.928579
Disease	Complex disease	1.55976
Disease	Monomer disease	2.09047
Disease	Complex disease	2.09047
Disease	Monomer disease	0.16412
Disease	Complex disease	0.101771
Disease	Monomer disease	1.38175
Disease	Complex disease	1.44794
Disease	Monomer disease	0.128234
Disease	Complex disease	0.128234
Disease	Monomer disease	0.521676
Disease	Complex disease	0.513665
Disease	Monomer disease	7.96444
Disease	Complex disease	7.96444
Disease	Monomer disease	5.58465
Disease	Complex disease	5.55594
Disease	Monomer disease	0.522302
Disease	Complex disease	0.493601
Disease	Monomer disease	0.746864
Disease	Complex disease	3.16941
Disease	Monomer disease	0.352103
Disease	Complex disease	0.287839
Disease	Monomer disease	2.89706
Disease	Complex disease	2.86235
Disease	Monomer disease	0.803843
Disease	Complex disease	0.803843
Disease	Monomer disease	2.68597
Disease	Complex disease	2.89083
Disease	Monomer disease	4.80906
Disease	Complex disease	4.81852
Disease	Monomer disease	4.64351
Disease	Complex disease	4.64351
Disease	Monomer disease	0.376709
Disease	Complex disease	0.271238
Disease	Monomer disease	0.0821106
Disease	Complex disease	0.1334
Disease	Monomer disease	0.00222107
Disease	Complex disease	0.962508
Disease	Monomer disease	0.057119
Disease	Complex disease	0.239007
Disease	Monomer disease	5.698
Disease	Complex disease	5.60294
Disease	Monomer disease	5.06366
Disease	Complex disease	5.06366
Disease	Monomer disease	0.907244
Disease	Complex disease	2.00827
Disease	Monomer disease	1.35592
Disease	Complex disease	0.505428
Disease	Monomer disease	2.91234
Disease	Complex disease	3.47942
Disease	Monomer disease	0.427662
Disease	Complex disease	0.342757
Disease	Monomer disease	4.79626
Disease	Complex disease	4.79626
Disease	Monomer disease	2.19334
Disease	Complex disease	2.19331
Disease	Monomer disease	0.450861
Disease	Complex disease	0.198916
Disease	Monomer disease	0.929384
Disease	Complex disease	0.857986
Disease	Monomer disease	3.53962
Disease	Complex disease	3.54095
Disease	Monomer disease	2.54385
Disease	Complex disease	2.80921
Disease	Monomer disease	5.20992
Disease	Complex disease	5.28445
Disease	Monomer disease	0.81033
Disease	Complex disease	0.802905
Disease	Monomer disease	4.46625
Disease	Complex disease	4.91126
Disease	Monomer disease	3.60104
Disease	Complex disease	3.6622
Disease	Monomer disease	0.524185
Disease	Complex disease	0.536724
Disease	Monomer disease	2.22848
Disease	Complex disease	2.22848
Disease	Monomer disease	4.90757
Disease	Complex disease	4.9156
Disease	Monomer disease	4.72466
Disease	Complex disease	4.72466
Disease	Monomer disease	1.0507
Disease	Complex disease	0.256194
Disease	Monomer disease	1.17876
Disease	Complex disease	1.17876
Disease	Monomer disease	1.13756
Disease	Complex disease	0.438861
Disease	Monomer disease	3.13525
Disease	Complex disease	3.1031
Disease	Monomer disease	1.56077
Disease	Complex disease	1.56077
Disease	Monomer disease	0.363487
Disease	Complex disease	3.0808
Disease	Monomer disease	0.434849
Disease	Complex disease	0.446251
Disease	Monomer disease	2.36316
Disease	Complex disease	2.36316
Disease	Monomer disease	5.1998
Disease	Complex disease	5.09597
Disease	Monomer disease	0.811099
Disease	Complex disease	1.18335
Disease	Monomer disease	1.4715
Disease	Complex disease	1.24262
Disease	Monomer disease	0.471459
Disease	Complex disease	0.41182
Disease	Monomer disease	1.94642
Disease	Complex disease	1.94642
Disease	Monomer disease	2.46459
Disease	Complex disease	2.40658
Disease	Monomer disease	3.55943
Disease	Complex disease	2.82608
Disease	Monomer disease	3.28238
Disease	Complex disease	3.42881
Disease	Monomer disease	4.72612
Disease	Complex disease	4.62476
Disease	Monomer disease	1.84094
Disease	Complex disease	1.83004
Disease	Monomer disease	2.8531
Disease	Complex disease	5.46313
Disease	Monomer disease	3.68362
Disease	Complex disease	3.68362
Disease	Monomer disease	2.55021
Disease	Complex disease	2.77823
Disease	Monomer disease	2.12666
Disease	Complex disease	1.60675
Disease	Monomer disease	11.3837
Disease	Complex disease	11.3837
Disease	Monomer disease	0.585536
Disease	Complex disease	0.585536
Disease	Monomer disease	7.38578
Disease	Complex disease	7.41955
Disease	Monomer disease	4.0444
Disease	Complex disease	4.02231
Disease	Monomer disease	1.74953
Disease	Complex disease	1.74953
Disease	Monomer disease	2.83532
Disease	Complex disease	2.83532
Disease	Monomer disease	3.45377
Disease	Complex disease	3.45377
Disease	Monomer disease	5.0958
Disease	Complex disease	5.17004
Disease	Monomer disease	1.64184
Disease	Complex disease	0.381177
Disease	Monomer disease	0.0183283
Disease	Complex disease	1.15573
Disease	Monomer disease	2.20882
Disease	Complex disease	2.9967
Disease	Monomer disease	3.58503
Disease	Complex disease	3.5841
Disease	Monomer disease	1.04066
Disease	Complex disease	1.45975
Disease	Monomer disease	0.335379
Disease	Complex disease	0.144403
Disease	Monomer disease	4.60711
Disease	Complex disease	4.64948
Disease	Monomer disease	1.21603
Disease	Complex disease	1.60026
Disease	Monomer disease	14.9523
Disease	Complex disease	12.9185
Disease	Monomer disease	0.738136
Disease	Complex disease	1.06586
Disease	Monomer disease	0.70629
Disease	Complex disease	0.70629
Disease	Monomer disease	1.12662
Disease	Complex disease	1.32391
Disease	Monomer disease	0.878625
Disease	Complex disease	0.793364
Disease	Monomer disease	0.415464
Disease	Complex disease	0.622357
Disease	Monomer disease	0.177862
Disease	Complex disease	0.138045
Disease	Monomer disease	0.237529
Disease	Complex disease	0.153804
Disease	Monomer disease	0.175985
Disease	Complex disease	0.187316
Disease	Monomer disease	0.512034
Disease	Complex disease	0.512034
Disease	Monomer disease	5.44047
Disease	Complex disease	5.43781
Disease	Monomer disease	3.26677
Disease	Complex disease	2.9782
Disease	Monomer disease	1.82893
Disease	Complex disease	1.74455
Disease	Monomer disease	1.38687
Disease	Complex disease	2.44066
Disease	Monomer disease	1.92384
Disease	Complex disease	1.92414
Disease	Monomer disease	3.98414
Disease	Complex disease	3.93567
Disease	Monomer disease	0.728571
Disease	Complex disease	1.89192
Disease	Monomer disease	3.00826
Disease	Complex disease	4.8595
Disease	Monomer disease	4.12032
Disease	Complex disease	4.18055
Disease	Monomer disease	0.433775
Disease	Complex disease	0.396619
Disease	Monomer disease	5.11727
Disease	Complex disease	5.15067
Disease	Monomer disease	0.0660353
Disease	Complex disease	4.89893
Disease	Monomer disease	0.949336
Disease	Complex disease	4.49993
Disease	Monomer disease	0.342885
Disease	Complex disease	0.342885
Disease	Monomer disease	11.0927
Disease	Complex disease	11.0927
Disease	Monomer disease	0.868456
Disease	Complex disease	0.868456
Disease	Monomer disease	0.226929
Disease	Complex disease	0.100731
Disease	Monomer disease	0.537822
Disease	Complex disease	0.930599
Disease	Monomer disease	0.487869
Disease	Complex disease	0.253569
Disease	Monomer disease	0.464069
Disease	Complex disease	3.28145
Disease	Monomer disease	0.0466569
Disease	Complex disease	1.13924
Disease	Monomer disease	7.95127
Disease	Complex disease	7.99017
Disease	Monomer disease	1.12175
Disease	Complex disease	1.12197
Disease	Monomer disease	1.20073
Disease	Complex disease	1.2063
Disease	Monomer disease	6.12402
Disease	Complex disease	5.78528
Disease	Monomer disease	1.74807
Disease	Complex disease	1.74807
Disease	Monomer disease	0.184589
Disease	Complex disease	0.184589
Disease	Monomer disease	5.91285
Disease	Complex disease	5.93341
Disease	Monomer disease	0.539329
Disease	Complex disease	0.539329
Disease	Monomer disease	1.76797
Disease	Complex disease	1.87537
Disease	Monomer disease	2.23828
Disease	Complex disease	2.34242
Disease	Monomer disease	0.360714
Disease	Complex disease	0.319772
Disease	Monomer disease	0.836816
Disease	Complex disease	0.854182
Disease	Monomer disease	5.20221
Disease	Complex disease	5.20221
Disease	Monomer disease	1.2315
Disease	Complex disease	1.23262
Disease	Monomer disease	0.216293
Disease	Complex disease	0.223056
Disease	Monomer disease	0.0172952
Disease	Complex disease	0.00383006
Disease	Monomer disease	0.651167
Disease	Complex disease	0.680834
Disease	Monomer disease	2.02155
Disease	Complex disease	2.08531
Disease	Monomer disease	3.31123
Disease	Complex disease	3.30289
Disease	Monomer disease	0.843853
Disease	Complex disease	0.788187
Disease	Monomer disease	0.354508
Disease	Complex disease	0.398528
Disease	Monomer disease	5.48413
Disease	Complex disease	5.48413
Disease	Monomer disease	2.05969
Disease	Complex disease	2.12522
Disease	Monomer disease	4.58007
Disease	Complex disease	4.75914
Disease	Monomer disease	1.42931
Disease	Complex disease	1.41448
Disease	Monomer disease	0.559199
Disease	Complex disease	3.99416
Disease	Monomer disease	0.205505
Disease	Complex disease	0.107966
Disease	Monomer disease	0.818374
Disease	Complex disease	0.840138
Disease	Monomer disease	0.89402
Disease	Complex disease	0.452692
Disease	Monomer disease	1.44426
Disease	Complex disease	1.43473
Disease	Monomer disease	2.82511
Disease	Complex disease	2.8251
Disease	Monomer disease	2.10323
Disease	Complex disease	2.06083
Disease	Monomer disease	3.49742
Disease	Complex disease	3.53191
Disease	Monomer disease	2.87712
Disease	Complex disease	2.36675
Disease	Monomer disease	1.08477
Disease	Complex disease	0.971889
Disease	Monomer disease	0.969137
Disease	Complex disease	0.97744
Disease	Monomer disease	1.94725
Disease	Complex disease	1.88005
Disease	Monomer disease	2.38128
Disease	Complex disease	2.38301
Disease	Monomer disease	1.15679
Disease	Complex disease	1.15679
Disease	Monomer disease	5.27206
Disease	Complex disease	5.4858
Disease	Monomer disease	1.93217
Disease	Complex disease	1.75818
Disease	Monomer disease	3.14771
Disease	Complex disease	3.14771
Disease	Monomer disease	5.54812
Disease	Complex disease	5.54794
Disease	Monomer disease	0.554453
Disease	Complex disease	0.554453
Disease	Monomer disease	0.369298
Disease	Complex disease	0.37486
Disease	Monomer disease	3.76933
Disease	Complex disease	3.79809
Disease	Monomer disease	0.657475
Disease	Complex disease	1.49239
Disease	Monomer disease	5.3321
Disease	Complex disease	5.3321
Disease	Monomer disease	1.3264
Disease	Complex disease	1.2292
Disease	Monomer disease	0.471855
Disease	Complex disease	0.471855
Disease	Monomer disease	2.61316
Disease	Complex disease	2.62798
Disease	Monomer disease	0.813803
Disease	Complex disease	0.618358
Disease	Monomer disease	2.76852
Disease	Complex disease	2.55006
Disease	Monomer disease	1.29979
Disease	Complex disease	0.571802
Disease	Monomer disease	1.59027
Disease	Complex disease	1.59027
Disease	Monomer disease	1.34261
Disease	Complex disease	1.32342
Disease	Monomer disease	0.755153
Disease	Complex disease	0.772804
Disease	Monomer disease	4.40593
Disease	Complex disease	4.39573
Disease	Monomer disease	5.72851
Disease	Complex disease	4.14391
Disease	Monomer disease	0.429423
Disease	Complex disease	0.429423
Disease	Monomer disease	0.33332
Disease	Complex disease	0.566774
Disease	Monomer disease	0.802331
Disease	Complex disease	0.102145
Disease	Monomer disease	1.39499
Disease	Complex disease	1.1122
Disease	Monomer disease	0.442831
Disease	Complex disease	0.417109
Disease	Monomer disease	0.269219
Disease	Complex disease	0.229117
Disease	Monomer disease	1.28844
Disease	Complex disease	1.73646
Disease	Monomer disease	3.52424
Disease	Complex disease	3.72656
Disease	Monomer disease	1.97906
Disease	Complex disease	1.97453
Disease	Monomer disease	0.369183
Disease	Complex disease	0.741258
Disease	Monomer disease	6.05857
Disease	Complex disease	5.91457
Disease	Monomer disease	5.54271
Disease	Complex disease	4.82398
Disease	Monomer disease	0.845231
Disease	Complex disease	0.844928
Disease	Monomer disease	3.82067
Disease	Complex disease	3.82067
Disease	Monomer disease	10.1163
Disease	Complex disease	9.729
Disease	Monomer disease	0.739022
Disease	Complex disease	0.739022
Disease	Monomer disease	0.667602
Disease	Complex disease	1.97587
Disease	Monomer disease	4.30665
Disease	Complex disease	4.10677
Disease	Monomer disease	8.45749
Disease	Complex disease	8.45283
Disease	Monomer disease	5.12974
Disease	Complex disease	5.12324
Disease	Monomer disease	0.677673
Disease	Complex disease	0.677673
Disease	Monomer disease	5.2379
Disease	Complex disease	5.23584
Disease	Monomer disease	1.61127
Disease	Complex disease	1.61127
Disease	Monomer disease	2.72763
Disease	Complex disease	3.48933
Disease	Monomer disease	7.41937
Disease	Complex disease	0.0992935
Disease	Monomer disease	5.62384
Disease	Complex disease	5.62384
Disease	Monomer disease	0.271139
Disease	Complex disease	0.271139
Disease	Monomer disease	0.301155
Disease	Complex disease	0.301155
Disease	Monomer disease	0.361292
Disease	Complex disease	0.361292
Disease	Monomer disease	8.72747
Disease	Complex disease	8.72232
Disease	Monomer disease	0.283094
Disease	Complex disease	0.364252
Disease	Monomer disease	1.32769
Disease	Complex disease	1.19996
Disease	Monomer disease	0.0494589
Disease	Complex disease	0.0975564
Disease	Monomer disease	1.2812
Disease	Complex disease	1.32544
Disease	Monomer disease	5.33221
Disease	Complex disease	5.34058
Disease	Monomer disease	1.84232
Disease	Complex disease	1.81652
Disease	Monomer disease	1.65125
Disease	Complex disease	1.70326
Disease	Monomer disease	0.433654
Disease	Complex disease	0.762584
Disease	Monomer disease	0.255586
Disease	Complex disease	0.141671
Disease	Monomer disease	4.82572
Disease	Complex disease	4.75227
Disease	Monomer disease	3.66044
Disease	Complex disease	3.4928
Disease	Monomer disease	0.804607
Disease	Complex disease	0.793173
Disease	Monomer disease	2.17302
Disease	Complex disease	0.686928
Disease	Monomer disease	0.0112568
Disease	Complex disease	0.12512
Disease	Monomer disease	1.48268
Disease	Complex disease	1.17829
Disease	Monomer disease	6.39613
Disease	Complex disease	6.38496
Disease	Monomer disease	1.72583
Disease	Complex disease	1.78187
Disease	Monomer disease	8.69899
Disease	Complex disease	9.43418
Disease	Monomer disease	0.593558
Disease	Complex disease	0.593558
Disease	Monomer disease	1.1431
Disease	Complex disease	1.14317
Disease	Monomer disease	0.17444
Disease	Complex disease	1.86183
Disease	Monomer disease	0.366384
Disease	Complex disease	0.369117
Disease	Monomer disease	3.62183
Disease	Complex disease	3.62183
Disease	Monomer disease	2.62058
Disease	Complex disease	3.90024
Disease	Monomer disease	1.63803
Disease	Complex disease	1.49208
Disease	Monomer disease	4.23421
Disease	Complex disease	4.21221
Disease	Monomer disease	2.23262
Disease	Complex disease	2.22011
Disease	Monomer disease	0.301349
Disease	Complex disease	0.225579
Disease	Monomer disease	6.19245
Disease	Complex disease	6.32826
Disease	Monomer disease	9.14164
Disease	Complex disease	8.83234
Disease	Monomer disease	6.576
Disease	Complex disease	6.576
Disease	Monomer disease	0.0654366
Disease	Complex disease	0.0135727
Disease	Monomer disease	0.31018
Disease	Complex disease	0.300123
Disease	Monomer disease	3.64423
Disease	Complex disease	3.47391
Disease	Monomer disease	0.591647
Disease	Complex disease	0.53069
Disease	Monomer disease	4.32201
Disease	Complex disease	4.93812
Disease	Monomer disease	0.262352
Disease	Complex disease	0.485528
Disease	Monomer disease	1.08717
Disease	Complex disease	1.20837
Disease	Monomer disease	3.32119
Disease	Complex disease	3.33102
Disease	Monomer disease	4.72114
Disease	Complex disease	4.72114
Disease	Monomer disease	2.49043
Disease	Complex disease	2.49043
Disease	Monomer disease	7.43564
Disease	Complex disease	7.43564
Disease	Monomer disease	14.2238
Disease	Complex disease	14.2238
Disease	Monomer disease	2.30112
Disease	Complex disease	2.30112
Disease	Monomer disease	1.11232
Disease	Complex disease	1.29851
Disease	Monomer disease	2.42942
Disease	Complex disease	2.54702
Disease	Monomer disease	0.408456
Disease	Complex disease	0.422663
Disease	Monomer disease	0.842074
Disease	Complex disease	0.837109
Disease	Monomer disease	5.59698
Disease	Complex disease	4.06029
Disease	Monomer disease	0.969137
Disease	Complex disease	0.97744
Disease	Monomer disease	4.59446
Disease	Complex disease	5.55981
Disease	Monomer disease	0.488341
Disease	Complex disease	2.33777
Disease	Monomer disease	0.329531
Disease	Complex disease	0.329588
Disease	Monomer disease	0.421974
Disease	Complex disease	0.366351
Disease	Monomer disease	3.42465
Disease	Complex disease	4.95379
Disease	Monomer disease	5.53395
Disease	Complex disease	5.53395
Disease	Monomer disease	1.14569
Disease	Complex disease	1.15459
Disease	Monomer disease	5.30385
Disease	Complex disease	5.36197
Disease	Monomer disease	0.898339
Disease	Complex disease	0.898339
Disease	Monomer disease	6.74553
Disease	Complex disease	6.68596
Disease	Monomer disease	1.69519
Disease	Complex disease	1.69519
Disease	Monomer disease	0.969684
Disease	Complex disease	0.947784
Disease	Monomer disease	6.68815
Disease	Complex disease	6.17167
Disease	Monomer disease	0.408994
Disease	Complex disease	0.408994
Disease	Monomer disease	0.983355
Disease	Complex disease	6.65317
Disease	Monomer disease	1.0857
Disease	Complex disease	0.843133
Disease	Monomer disease	2.53264
Disease	Complex disease	2.36547
Disease	Monomer disease	1.15653
Disease	Complex disease	1.18736
Disease	Monomer disease	0.209584
Disease	Complex disease	2.82766
Disease	Monomer disease	11.2814
Disease	Complex disease	11.3704
Disease	Monomer disease	0.478892
Disease	Complex disease	0.319303
Disease	Monomer disease	0.418319
Disease	Complex disease	0.276071
Disease	Monomer disease	0.772094
Disease	Complex disease	0.778451
Disease	Monomer disease	3.53734
Disease	Complex disease	3.60323
Disease	Monomer disease	8.74042
Disease	Complex disease	8.24977
Disease	Monomer disease	0.969137
Disease	Complex disease	0.97744
Disease	Monomer disease	8.1562
Disease	Complex disease	8.56327
Disease	Monomer disease	3.44476
Disease	Complex disease	3.36942
Disease	Monomer disease	1.147
Disease	Complex disease	1.02687
Disease	Monomer disease	5.6226
Disease	Complex disease	5.72216
Disease	Monomer disease	0.811602
Disease	Complex disease	0.818725
Disease	Monomer disease	8.34191
Disease	Complex disease	9.437
Disease	Monomer disease	0.631127
Disease	Complex disease	0.632686
Disease	Monomer disease	0.123428
Disease	Complex disease	0.255031
Disease	Monomer disease	5.02854
Disease	Complex disease	5.0466
Disease	Monomer disease	2.48444
Disease	Complex disease	2.1719
Disease	Monomer disease	0.866267
Disease	Complex disease	0.866267
Disease	Monomer disease	1.70026
Disease	Complex disease	1.70844
Disease	Monomer disease	6.87593
Disease	Complex disease	6.70678
Disease	Monomer disease	0.506401
Disease	Complex disease	0.506401
Disease	Monomer disease	5.57388
Disease	Complex disease	6.42993
Disease	Monomer disease	1.04509
Disease	Complex disease	1.04509
Disease	Monomer disease	3.86346
Disease	Complex disease	4.13804
Disease	Monomer disease	1.47647
Disease	Complex disease	1.32386
Disease	Monomer disease	1.29775
Disease	Complex disease	1.29775
Disease	Monomer disease	4.68782
Disease	Complex disease	4.63422
Disease	Monomer disease	0.0660922
Disease	Complex disease	0.1446
Disease	Monomer disease	5.66155
Disease	Complex disease	5.64401
Disease	Monomer disease	2.18985
Disease	Complex disease	2.38457
Disease	Monomer disease	0.0738213
Disease	Complex disease	0.0919576
Disease	Monomer disease	6.69486
Disease	Complex disease	6.80883
Disease	Monomer disease	3.51085
Disease	Complex disease	3.50268
Disease	Monomer disease	3.43659
Disease	Complex disease	3.47327
Disease	Monomer disease	0.831574
Disease	Complex disease	1.92403
Disease	Monomer disease	0.880574
Disease	Complex disease	0.876179
Disease	Monomer disease	2.27055
Disease	Complex disease	2.23748
Disease	Monomer disease	4.40942
Disease	Complex disease	4.18191
Disease	Monomer disease	14.3923
Disease	Complex disease	14.6389
Disease	Monomer disease	42.9377
Disease	Complex disease	44.1521
Disease	Monomer disease	0.0446198
Disease	Complex disease	0.0557518
Disease	Monomer disease	5.26754
Disease	Complex disease	5.26754
Disease	Monomer disease	32.9761
Disease	Complex disease	34.2328
Disease	Monomer disease	15.6593
Disease	Complex disease	15.6593
Disease	Monomer disease	4.82814
Disease	Complex disease	5.12144
Disease	Monomer disease	1.80193
Disease	Complex disease	2.29611
Disease	Monomer disease	1.80779
Disease	Complex disease	8.78126
Disease	Monomer disease	13.1109
Disease	Complex disease	13.1109
Disease	Monomer disease	12.8549
Disease	Complex disease	38.4918
Disease	Monomer disease	16.5377
Disease	Complex disease	16.2525
Disease	Monomer disease	4.68407
Disease	Complex disease	5.12527
Disease	Monomer disease	10.415
Disease	Complex disease	13.0937
Disease	Monomer disease	5.18065
Disease	Complex disease	5.18065
Disease	Monomer disease	3.03184
Disease	Complex disease	3.03184
Disease	Monomer disease	3.5924
Disease	Complex disease	3.5924
Disease	Monomer disease	3.80864
Disease	Complex disease	3.80864
Disease	Monomer disease	0.82533
Disease	Complex disease	0.818401
Disease	Monomer disease	0.898913
Disease	Complex disease	0.893328
Disease	Monomer disease	2.39954
Disease	Complex disease	1.85722
Disease	Monomer disease	10.7629
Disease	Complex disease	10.8532
Disease	Monomer disease	14.9976
Disease	Complex disease	14.9976
Disease	Monomer disease	7.24111
Disease	Complex disease	7.22071
Disease	Monomer disease	3.47521
Disease	Complex disease	3.69642
Disease	Monomer disease	5.75941
Disease	Complex disease	5.75941
Disease	Monomer disease	4.09666
Disease	Complex disease	3.75251
Disease	Monomer disease	1.04686
Disease	Complex disease	15.0455
Disease	Monomer disease	21.4478
Disease	Complex disease	26.3937
Disease	Monomer disease	12.5432
Disease	Complex disease	11.7646
Disease	Monomer disease	3.81718
Disease	Complex disease	3.81718
Disease	Monomer disease	8.38841
Disease	Complex disease	8.12692
Disease	Monomer disease	3.85435
Disease	Complex disease	4.00422
Disease	Monomer disease	5.57405
Disease	Complex disease	6.22186
Disease	Monomer disease	14.7657
Disease	Complex disease	14.7657
Disease	Monomer disease	2.39011
Disease	Complex disease	2.49867
Disease	Monomer disease	5.55852
Disease	Complex disease	5.34646
Disease	Monomer disease	2.45324
Disease	Complex disease	2.64173
Disease	Monomer disease	4.22354
Disease	Complex disease	5.23166
Disease	Monomer disease	5.30717
Disease	Complex disease	5.30717
Disease	Monomer disease	1.28766
Disease	Complex disease	1.1996
Disease	Monomer disease	1.0723
Disease	Complex disease	8.14633
Disease	Monomer disease	3.41666
Disease	Complex disease	0.232997
Disease	Monomer disease	0.931534
Disease	Complex disease	8.89966
Disease	Monomer disease	2.80021
Disease	Complex disease	3.01747
Disease	Monomer disease	22.9391
Disease	Complex disease	29.9896
Disease	Monomer disease	3.98677
Disease	Complex disease	4.38504
Disease	Monomer disease	0.498166
Disease	Complex disease	0.476446
Disease	Monomer disease	3.15486
Disease	Complex disease	3.15486
Disease	Monomer disease	38.4836
Disease	Complex disease	38.4836
Disease	Monomer disease	9.1768
Disease	Complex disease	9.1768
Disease	Monomer disease	1.33875
Disease	Complex disease	8.73361
Disease	Monomer disease	14.3355
Disease	Complex disease	14.3355
Disease	Monomer disease	13.2856
Disease	Complex disease	14.5136
Disease	Monomer disease	4.24871
Disease	Complex disease	4.02042
Disease	Monomer disease	1.31432
Disease	Complex disease	1.35538
Disease	Monomer disease	10.3659
Disease	Complex disease	10.3659
Disease	Monomer disease	4.19334
Disease	Complex disease	4.19334
Disease	Monomer disease	3.65978
Disease	Complex disease	17.14
Disease	Monomer disease	11.4357
Disease	Complex disease	11.4357
Disease	Monomer disease	21.2401
Disease	Complex disease	21.2401
Disease	Monomer disease	8.43955
Disease	Complex disease	17.7987
Disease	Monomer disease	4.94495
Disease	Complex disease	4.72043
Disease	Monomer disease	7.68979
Disease	Complex disease	7.68979
Disease	Monomer disease	8.04887
Disease	Complex disease	8.04256
Disease	Monomer disease	0.927427
Disease	Complex disease	0.945586
Disease	Monomer disease	16.5547
Disease	Complex disease	16.5547
Disease	Monomer disease	0.512539
Disease	Complex disease	8.12214
Disease	Monomer disease	4.40888
Disease	Complex disease	4.84653
Disease	Monomer disease	6.43991
Disease	Complex disease	6.41619
Disease	Monomer disease	1.49767
Disease	Complex disease	1.49767
Disease	Monomer disease	2.85966
Disease	Complex disease	2.94686
Disease	Monomer disease	18.993
Disease	Complex disease	19.9225
Disease	Monomer disease	25.4791
Disease	Complex disease	25.4581
Disease	Monomer disease	13.8576
Disease	Complex disease	13.7561
Disease	Monomer disease	0.538619
Disease	Complex disease	0.0148276
Disease	Monomer disease	4.0989
Disease	Complex disease	3.96513
Disease	Monomer disease	6.1322
Disease	Complex disease	7.57811
Disease	Monomer disease	0.404757
Disease	Complex disease	7.21935
Disease	Monomer disease	25.8473
Disease	Complex disease	25.8473
Disease	Monomer disease	6.37037
Disease	Complex disease	6.58174
Disease	Monomer disease	5.46288
Disease	Complex disease	5.45894
Disease	Monomer disease	1.69652
Disease	Complex disease	1.82967
Disease	Monomer disease	5.1667
Disease	Complex disease	5.25428
Disease	Monomer disease	19.4449
Disease	Complex disease	19.4449
Disease	Monomer disease	12.2984
Disease	Complex disease	12.2984
Disease	Monomer disease	1.1978
Disease	Complex disease	10.303
Disease	Monomer disease	2.25783
Disease	Complex disease	2.25783
Disease	Monomer disease	0.18173
Disease	Complex disease	6.50508
Disease	Monomer disease	0.582211
Disease	Complex disease	0.676927
Disease	Monomer disease	7.28986
Disease	Complex disease	3.55862
Disease	Monomer disease	0.0266174
Disease	Complex disease	0.0332104
Disease	Monomer disease	5.08764
Disease	Complex disease	4.82818
Disease	Monomer disease	12.1965
Disease	Complex disease	14.4637
Disease	Monomer disease	2.27793
Disease	Complex disease	2.27793
Disease	Monomer disease	5.62571
Disease	Complex disease	5.71341
Disease	Monomer disease	31.2817
Disease	Complex disease	31.2817
Disease	Monomer disease	2.76558
Disease	Complex disease	2.75494
Disease	Monomer disease	0.497893
Disease	Complex disease	16.6817
Disease	Monomer disease	4.56861
Disease	Complex disease	5.04875
Disease	Monomer disease	4.80618
Disease	Complex disease	4.80618
Disease	Monomer disease	4.43179
Disease	Complex disease	4.39184
Disease	Monomer disease	14.7021
Disease	Complex disease	14.7021
Disease	Monomer disease	2.24239
Disease	Complex disease	2.21461
Disease	Monomer disease	26.0419
Disease	Complex disease	26.0419
Disease	Monomer disease	0.114254
Disease	Complex disease	0.132602
Disease	Monomer disease	5.57399
Disease	Complex disease	5.57399
Disease	Monomer disease	4.03543
Disease	Complex disease	4.03543
Disease	Monomer disease	16.578
Disease	Complex disease	17.2582
Disease	Monomer disease	0.226646
Disease	Complex disease	0.237592
Disease	Monomer disease	0.39704
Disease	Complex disease	5.44065
Disease	Monomer disease	10.8419
Disease	Complex disease	10.8419
Disease	Monomer disease	3.46165
Disease	Complex disease	3.66565
Disease	Monomer disease	4.106
Disease	Complex disease	4.106
Disease	Monomer disease	4.18894
Disease	Complex disease	4.18894
Disease	Monomer disease	0.805727
Disease	Complex disease	0.859198
Disease	Monomer disease	20.2132
Disease	Complex disease	20.2132
Disease	Monomer disease	3.96254
Disease	Complex disease	3.96254
Disease	Monomer disease	1.09205
Disease	Complex disease	1.11634
Disease	Monomer disease	1.65822
Disease	Complex disease	8.42745
Disease	Monomer disease	5.85677
Disease	Complex disease	5.56934
Disease	Monomer disease	3.28809
Disease	Complex disease	3.28809
Disease	Monomer disease	2.50174
Disease	Complex disease	2.56929
Disease	Monomer disease	7.25431
Disease	Complex disease	27.6785
Disease	Monomer disease	12.6876
Disease	Complex disease	12.8408
Disease	Monomer disease	1.20426
Disease	Complex disease	1.04563
Disease	Monomer disease	12.8896
Disease	Complex disease	30.8764
Disease	Monomer disease	1.30186
Disease	Complex disease	1.34691
Disease	Monomer disease	5.40286
Disease	Complex disease	4.57752
Disease	Monomer disease	19.5405
Disease	Complex disease	18.7136
Disease	Monomer disease	6.86009
Disease	Complex disease	6.86009
Disease	Monomer disease	1.10563
Disease	Complex disease	0.467183
Disease	Monomer disease	5.76436
Disease	Complex disease	5.74432
Disease	Monomer disease	0.586101
Disease	Complex disease	0.537288
Disease	Monomer disease	5.30369
Disease	Complex disease	5.30369
Disease	Monomer disease	3.11386
Disease	Complex disease	2.61938
Disease	Monomer disease	11.3777
Disease	Complex disease	48.7013
Disease	Monomer disease	0.80535
Disease	Complex disease	0.748849
Disease	Monomer disease	41.0639
Disease	Complex disease	41.0906
Disease	Monomer disease	0.0988395
Disease	Complex disease	8.04479
Disease	Monomer disease	3.76048
Disease	Complex disease	3.83783
Disease	Monomer disease	0.54477
Disease	Complex disease	0.562347
Disease	Monomer disease	13.0236
Disease	Complex disease	13.0236
Disease	Monomer disease	23.9935
Disease	Complex disease	23.9925
Disease	Monomer disease	1.22322
Disease	Complex disease	1.22322
Disease	Monomer disease	2.73345
Disease	Complex disease	2.73345
Disease	Monomer disease	1.63305
Disease	Complex disease	5.77289
Disease	Monomer disease	30.962
Disease	Complex disease	30.9999
Disease	Monomer disease	0.435999
Disease	Complex disease	6.80147
Disease	Monomer disease	4.00073
Disease	Complex disease	25.9897
Disease	Monomer disease	5.09919
Disease	Complex disease	5.25997
Disease	Monomer disease	12.5325
Disease	Complex disease	13.0777
Disease	Monomer disease	2.86775
Disease	Complex disease	2.86775
Disease	Monomer disease	0.7828
Disease	Complex disease	2.27722
Disease	Monomer disease	2.6658
Disease	Complex disease	2.75043
Disease	Monomer disease	6.54195
Disease	Complex disease	6.54195
Disease	Monomer disease	4.41723
Disease	Complex disease	5.20008
Disease	Monomer disease	22.824
Disease	Complex disease	37.0948
Disease	Monomer disease	1.52583
Disease	Complex disease	1.64735
Disease	Monomer disease	0.611918
Disease	Complex disease	0.362608
Disease	Monomer disease	14.7895
Disease	Complex disease	14.8144
Disease	Monomer disease	11.7359
Disease	Complex disease	10.3502
Disease	Monomer disease	1.20573
Disease	Complex disease	1.2058
Disease	Monomer disease	3.05844
Disease	Complex disease	14.046
Disease	Monomer disease	6.50283
Disease	Complex disease	6.50283
Disease	Monomer disease	8.46659
Disease	Complex disease	8.38694
Disease	Monomer disease	0.232424
Disease	Complex disease	5.04477
Disease	Monomer disease	6.73661
Disease	Complex disease	6.80063
Disease	Monomer disease	4.4783
Disease	Complex disease	4.4783
Disease	Monomer disease	2.66745
Disease	Complex disease	2.65041
Disease	Monomer disease	5.10066
Disease	Complex disease	5.10066
Disease	Monomer disease	15.6997
Disease	Complex disease	15.6997
Disease	Monomer disease	3.47825
Disease	Complex disease	3.56757
Disease	Monomer disease	43.6463
Disease	Complex disease	42.849
Disease	Monomer disease	0.0983263
Disease	Complex disease	0.807262
Disease	Monomer disease	3.51247
Disease	Complex disease	3.50542
Disease	Monomer disease	4.97632
Disease	Complex disease	4.97632
Disease	Monomer disease	9.42036
Disease	Complex disease	17.7409
Disease	Monomer disease	2.37866
Disease	Complex disease	4.81169
Disease	Monomer disease	28.0627
Disease	Complex disease	28.0627
Disease	Monomer disease	3.62519
Disease	Complex disease	11.0422
Disease	Monomer disease	11.3719
Disease	Complex disease	11.6512
Disease	Monomer disease	13.3842
Disease	Complex disease	13.9752
Disease	Monomer disease	4.25654
Disease	Complex disease	4.2564
Disease	Monomer disease	12.0565
Disease	Complex disease	12.1829
Disease	Monomer disease	14.5341
Disease	Complex disease	14.5341
Disease	Monomer disease	7.78479
Disease	Complex disease	7.78479
Disease	Monomer disease	3.03653
Disease	Complex disease	3.03653
Disease	Monomer disease	10.2286
Disease	Complex disease	10.6923
Disease	Monomer disease	2.67512
Disease	Complex disease	2.67512
Disease	Monomer disease	0.382098
Disease	Complex disease	7.50395
Disease	Monomer disease	5.63745
Disease	Complex disease	5.63745
Disease	Monomer disease	6.26901
Disease	Complex disease	6.70299
Disease	Monomer disease	14.0901
Disease	Complex disease	13.306
Disease	Monomer disease	0.0281021
Disease	Complex disease	7.21601
Disease	Monomer disease	5.94153
Disease	Complex disease	5.94153
Disease	Monomer disease	6.35817
Disease	Complex disease	6.75179
Disease	Monomer disease	3.43089
Disease	Complex disease	3.58218
Disease	Monomer disease	19.6898
Disease	Complex disease	19.3383
Disease	Monomer disease	7.07561
Disease	Complex disease	7.95889
Disease	Monomer disease	1.0776
Disease	Complex disease	1.0776
Disease	Monomer disease	9.64326
Disease	Complex disease	8.07728
Disease	Monomer disease	5.52329
Disease	Complex disease	5.52335
Disease	Monomer disease	19.6982
Disease	Complex disease	18.4762
Disease	Monomer disease	26.9727
Disease	Complex disease	28.2036
Disease	Monomer disease	1.41892
Disease	Complex disease	6.75663
Disease	Monomer disease	3.33502
Disease	Complex disease	3.32138
Disease	Monomer disease	13.4776
Disease	Complex disease	26.0011
Disease	Monomer disease	20.732
Disease	Complex disease	20.9407
Disease	Monomer disease	0.446881
Disease	Complex disease	0.467614
Disease	Monomer disease	0.665765
Disease	Complex disease	5.57029
Disease	Monomer disease	2.35115
Disease	Complex disease	2.35115
Disease	Monomer disease	21.4869
Disease	Complex disease	21.4869
Disease	Monomer disease	11.1245
Disease	Complex disease	11.0207
Disease	Monomer disease	15.029
Disease	Complex disease	15.029
Disease	Monomer disease	10.6841
Disease	Complex disease	12.3225
Disease	Monomer disease	25.2951
Disease	Complex disease	25.2951
Disease	Monomer disease	0.534492
Disease	Complex disease	0.519252
Disease	Monomer disease	9.94331
Disease	Complex disease	9.94331
Disease	Monomer disease	1.71317
Disease	Complex disease	1.71317
Disease	Monomer disease	11.4432
Disease	Complex disease	20.9572
Disease	Monomer disease	10.6184
Disease	Complex disease	10.3892
Disease	Monomer disease	0.583153
Disease	Complex disease	7.08041
Disease	Monomer disease	5.60009
Disease	Complex disease	5.42811
Disease	Monomer disease	3.1931
Disease	Complex disease	3.16622
Disease	Monomer disease	19.395
Disease	Complex disease	19.4975
Disease	Monomer disease	8.36748
Disease	Complex disease	8.36748
Disease	Monomer disease	4.96036
Disease	Complex disease	4.93563
Disease	Monomer disease	4.10149
Disease	Complex disease	4.46672
Disease	Monomer disease	10.3146
Disease	Complex disease	10.3146
Disease	Monomer disease	19.0306
Disease	Complex disease	19.0801
Disease	Monomer disease	18.8769
Disease	Complex disease	18.8802
Disease	Monomer disease	16.0301
Disease	Complex disease	16.4066
Disease	Monomer disease	11.852
Disease	Complex disease	11.852
Disease	Monomer disease	7.00591
Disease	Complex disease	7.06171
Disease	Monomer disease	8.34385
Disease	Complex disease	8.35277
Disease	Monomer disease	18.8036
Disease	Complex disease	20.5093
Disease	Monomer disease	0.197879
Disease	Complex disease	7.59721
Disease	Monomer disease	2.17288
Disease	Complex disease	2.17288
Disease	Monomer disease	15.5382
Disease	Complex disease	15.3859
Disease	Monomer disease	2.58708
Disease	Complex disease	2.27141
Disease	Monomer disease	8.26259
Disease	Complex disease	8.26259
Disease	Monomer disease	15.8139
Disease	Complex disease	16.8476
Disease	Monomer disease	3.89061
Disease	Complex disease	3.86625
Disease	Monomer disease	14.6405
Disease	Complex disease	13.9965
Disease	Monomer disease	0.0119685
Disease	Complex disease	0.0888516
Disease	Monomer disease	25.976
Disease	Complex disease	25.7168
Disease	Monomer disease	16.8739
Disease	Complex disease	16.7749
Disease	Monomer disease	5.46825
Disease	Complex disease	5.57456
Disease	Monomer disease	3.89092
Disease	Complex disease	3.69716
Disease	Monomer disease	14.4387
Disease	Complex disease	14.4387
Disease	Monomer disease	5.24323
Disease	Complex disease	5.24323
Disease	Monomer disease	2.67465
Disease	Complex disease	8.57033
Disease	Monomer disease	1.27284
Disease	Complex disease	1.27284
Disease	Monomer disease	21.2396
Disease	Complex disease	41.496
Disease	Monomer disease	1.26639
Disease	Complex disease	1.22117
Disease	Monomer disease	0.492292
Disease	Complex disease	0.525158
Disease	Monomer disease	0.405866
Disease	Complex disease	0.405866
Disease	Monomer disease	18.5979
Disease	Complex disease	18.6126
Disease	Monomer disease	4.66189
Disease	Complex disease	5.03829
Disease	Monomer disease	35.5869
Disease	Complex disease	36.5598
Disease	Monomer disease	2.13782
Disease	Complex disease	2.23626
Disease	Monomer disease	41.7594
Disease	Complex disease	43.5818
Disease	Monomer disease	0.564674
Disease	Complex disease	0.564674
Disease	Monomer disease	1.79128
Disease	Complex disease	1.79128
Disease	Monomer disease	19.5688
Disease	Complex disease	19.8967
Disease	Monomer disease	6.56145
Disease	Complex disease	7.56897
Disease	Monomer disease	0.429791
Disease	Complex disease	0.429791
Disease	Monomer disease	4.19778
Disease	Complex disease	4.19778
Disease	Monomer disease	22.8297
Disease	Complex disease	22.8484
Disease	Monomer disease	11.5807
Disease	Complex disease	22.3264
Disease	Monomer disease	0.286521
[truncated: 446,633+ more rows]

## Sheet: Figure 1b
FPR	TPR	Threshold	Predictor
0	0	85.2681	Monomer (AUC 0.652)
4.73337e-06	0	83.6692	Monomer (AUC 0.652)
9.46674e-06	0	74.8554	Monomer (AUC 0.652)
1.42001e-05	0	73.8042	Monomer (AUC 0.652)
1.89335e-05	0	70.0938	Monomer (AUC 0.652)
2.36668e-05	0	67.9499	Monomer (AUC 0.652)
2.84002e-05	0	67.058	Monomer (AUC 0.652)
3.31336e-05	0	64.611	Monomer (AUC 0.652)
3.7867e-05	0	59.1196	Monomer (AUC 0.652)
4.26003e-05	0	56.5098	Monomer (AUC 0.652)
4.73337e-05	0	55.3522	Monomer (AUC 0.652)
5.20671e-05	0	51.1525	Monomer (AUC 0.652)
5.68004e-05	0	51.014	Monomer (AUC 0.652)
6.15338e-05	0	49.7123	Monomer (AUC 0.652)
6.62672e-05	0	49.5321	Monomer (AUC 0.652)
6.62672e-05	7.66284e-05	49.1778	Monomer (AUC 0.652)
7.10005e-05	7.66284e-05	49.1715	Monomer (AUC 0.652)
7.57339e-05	7.66284e-05	48.4059	Monomer (AUC 0.652)
8.04673e-05	7.66284e-05	47.3958	Monomer (AUC 0.652)
8.52006e-05	7.66284e-05	47.2922	Monomer (AUC 0.652)
9.46674e-05	7.66284e-05	47.1935	Monomer (AUC 0.652)
9.46674e-05	0.000153257	46.8038	Monomer (AUC 0.652)
9.94008e-05	0.000153257	46.795	Monomer (AUC 0.652)
0.000104134	0.000153257	46.7161	Monomer (AUC 0.652)
0.000108867	0.000153257	46.3992	Monomer (AUC 0.652)
0.000113601	0.000153257	46.3595	Monomer (AUC 0.652)
0.000113601	0.000229885	46.0029	Monomer (AUC 0.652)
0.000118334	0.000229885	45.9968	Monomer (AUC 0.652)
0.000123068	0.000229885	45.8608	Monomer (AUC 0.652)
0.000127801	0.000229885	45.7958	Monomer (AUC 0.652)
0.000132534	0.000229885	45.657	Monomer (AUC 0.652)
0.000132534	0.000306513	45.4294	Monomer (AUC 0.652)
0.000132534	0.000383142	44.9182	Monomer (AUC 0.652)
0.000137268	0.000383142	44.7503	Monomer (AUC 0.652)
0.000142001	0.000383142	44.7019	Monomer (AUC 0.652)
0.000146734	0.000383142	44.658	Monomer (AUC 0.652)
0.000151468	0.000383142	43.8009	Monomer (AUC 0.652)
0.000156201	0.000383142	43.6463	Monomer (AUC 0.652)
0.000156201	0.00045977	43.0909	Monomer (AUC 0.652)
0.000160935	0.00045977	42.9377	Monomer (AUC 0.652)
0.000160935	0.000536398	42.882	Monomer (AUC 0.652)
0.000160935	0.000613027	42.7248	Monomer (AUC 0.652)
0.000160935	0.000689655	42.687	Monomer (AUC 0.652)
0.000165668	0.000689655	42.507	Monomer (AUC 0.652)
0.000170401	0.000689655	42.4511	Monomer (AUC 0.652)
0.000175135	0.000689655	42.2015	Monomer (AUC 0.652)
0.000179868	0.000689655	41.9993	Monomer (AUC 0.652)
0.000184601	0.000689655	41.9911	Monomer (AUC 0.652)
0.000189335	0.000689655	41.9604	Monomer (AUC 0.652)
0.000194068	0.000689655	41.8496	Monomer (AUC 0.652)
0.000194068	0.000766284	41.7867	Monomer (AUC 0.652)
0.000198802	0.000766284	41.7594	Monomer (AUC 0.652)
0.000198802	0.000842912	41.6518	Monomer (AUC 0.652)
0.000203535	0.000842912	41.6025	Monomer (AUC 0.652)
0.000203535	0.00091954	41.5469	Monomer (AUC 0.652)
0.000203535	0.000996169	41.3181	Monomer (AUC 0.652)
0.000203535	0.0010728	41.0639	Monomer (AUC 0.652)
0.000203535	0.00114943	40.9191	Monomer (AUC 0.652)
0.000208268	0.00114943	40.3999	Monomer (AUC 0.652)
0.000208268	0.00122605	40.3714	Monomer (AUC 0.652)
0.000213002	0.00122605	40.352	Monomer (AUC 0.652)
0.000217735	0.00122605	39.7469	Monomer (AUC 0.652)
0.000217735	0.00130268	39.7169	Monomer (AUC 0.652)
0.000222468	0.00130268	39.5494	Monomer (AUC 0.652)
0.000227202	0.00130268	39.531	Monomer (AUC 0.652)
0.000231935	0.00130268	39.249	Monomer (AUC 0.652)
0.000236668	0.00130268	39.2371	Monomer (AUC 0.652)
0.000241402	0.00130268	39.2364	Monomer (AUC 0.652)
0.000246135	0.00130268	39.1119	Monomer (AUC 0.652)
0.000250869	0.00130268	38.8696	Monomer (AUC 0.652)
0.000250869	0.00137931	38.7219	Monomer (AUC 0.652)
0.000255602	0.00137931	38.4836	Monomer (AUC 0.652)
0.000255602	0.00145594	38.4663	Monomer (AUC 0.652)
0.000260335	0.00145594	38.3073	Monomer (AUC 0.652)
0.000260335	0.00153257	38.2391	Monomer (AUC 0.652)
0.000260335	0.0016092	38.2365	Monomer (AUC 0.652)
0.000265069	0.0016092	38.2227	Monomer (AUC 0.652)
0.000265069	0.00168582	38.2202	Monomer (AUC 0.652)
0.000265069	0.00176245	38.2141	Monomer (AUC 0.652)
0.000269802	0.00176245	38.1696	Monomer (AUC 0.652)
0.000274535	0.00176245	38.1336	Monomer (AUC 0.652)
0.000279269	0.00176245	38.0356	Monomer (AUC 0.652)
0.000284002	0.00176245	37.9957	Monomer (AUC 0.652)
0.000284002	0.00183908	37.535	Monomer (AUC 0.652)
0.000284002	0.00191571	37.4988	Monomer (AUC 0.652)
0.000288736	0.00191571	37.4832	Monomer (AUC 0.652)
0.000293469	0.00191571	37.3817	Monomer (AUC 0.652)
0.000293469	0.00199234	37.3452	Monomer (AUC 0.652)
0.000293469	0.00206897	37.2077	Monomer (AUC 0.652)
0.000298202	0.00206897	36.8278	Monomer (AUC 0.652)
0.000302936	0.00206897	36.7717	Monomer (AUC 0.652)
0.000307669	0.00206897	36.7253	Monomer (AUC 0.652)
0.000312402	0.00206897	36.6511	Monomer (AUC 0.652)
0.000317136	0.00206897	36.6353	Monomer (AUC 0.652)
0.000321869	0.00206897	36.6004	Monomer (AUC 0.652)
0.000326602	0.00206897	36.4339	Monomer (AUC 0.652)
0.000331336	0.00206897	36.2625	Monomer (AUC 0.652)
0.000336069	0.00206897	36.1568	Monomer (AUC 0.652)
0.000340803	0.00206897	36.147	Monomer (AUC 0.652)
0.000345536	0.00206897	36.0027	Monomer (AUC 0.652)
0.000350269	0.00206897	35.9707	Monomer (AUC 0.652)
0.000350269	0.00214559	35.9477	Monomer (AUC 0.652)
0.000355003	0.00214559	35.9285	Monomer (AUC 0.652)
0.000359736	0.00214559	35.7737	Monomer (AUC 0.652)
0.000364469	0.00214559	35.6853	Monomer (AUC 0.652)
0.000364469	0.00222222	35.6769	Monomer (AUC 0.652)
0.000369203	0.00222222	35.6408	Monomer (AUC 0.652)
0.000369203	0.00229885	35.5869	Monomer (AUC 0.652)
0.000369203	0.00237548	35.5743	Monomer (AUC 0.652)
0.000369203	0.00245211	35.4138	Monomer (AUC 0.652)
0.000373936	0.00245211	35.2819	Monomer (AUC 0.652)
0.00037867	0.00245211	35.2764	Monomer (AUC 0.652)
0.000383403	0.00245211	35.1966	Monomer (AUC 0.652)
0.000388136	0.00245211	34.9952	Monomer (AUC 0.652)
0.00039287	0.00245211	34.951	Monomer (AUC 0.652)
0.000397603	0.00245211	34.8114	Monomer (AUC 0.652)
0.000397603	0.00252874	34.7221	Monomer (AUC 0.652)
0.000397603	0.00260536	34.6841	Monomer (AUC 0.652)
0.000402336	0.00260536	34.5342	Monomer (AUC 0.652)
0.00040707	0.00260536	34.5205	Monomer (AUC 0.652)
0.000411803	0.00260536	34.4466	Monomer (AUC 0.652)
0.000411803	0.00268199	34.389	Monomer (AUC 0.652)
0.000411803	0.00275862	34.054	Monomer (AUC 0.652)
0.000411803	0.00283525	34.0488	Monomer (AUC 0.652)
0.000416536	0.00283525	33.9905	Monomer (AUC 0.652)
0.00042127	0.00283525	33.8675	Monomer (AUC 0.652)
0.000426003	0.00283525	33.8268	Monomer (AUC 0.652)
0.000426003	0.00291188	33.7399	Monomer (AUC 0.652)
0.000430737	0.00291188	33.6652	Monomer (AUC 0.652)
0.000430737	0.00298851	33.6284	Monomer (AUC 0.652)
0.000430737	0.00306513	33.5742	Monomer (AUC 0.652)
0.00043547	0.00306513	33.5129	Monomer (AUC 0.652)
0.000440203	0.00306513	33.4988	Monomer (AUC 0.652)
0.000444937	0.00306513	33.4827	Monomer (AUC 0.652)
0.00044967	0.00306513	33.4747	Monomer (AUC 0.652)
0.000454403	0.00306513	33.4499	Monomer (AUC 0.652)
0.000454403	0.00314176	33.4396	Monomer (AUC 0.652)
0.000459137	0.00314176	33.3006	Monomer (AUC 0.652)
0.00046387	0.00314176	33.2434	Monomer (AUC 0.652)
0.00046387	0.00321839	33.2392	Monomer (AUC 0.652)
0.000468604	0.00321839	33.222	Monomer (AUC 0.652)
0.000473337	0.00321839	33.1463	Monomer (AUC 0.652)
0.000473337	0.00329502	33.0716	Monomer (AUC 0.652)
0.00047807	0.00329502	33.0254	Monomer (AUC 0.652)
0.00047807	0.00337165	32.9761	Monomer (AUC 0.652)
0.00047807	0.00344828	32.9543	Monomer (AUC 0.652)
0.000482804	0.00344828	32.9497	Monomer (AUC 0.652)
0.000487537	0.00344828	32.8071	Monomer (AUC 0.652)
0.00049227	0.00344828	32.7259	Monomer (AUC 0.652)
0.000497004	0.00344828	32.6405	Monomer (AUC 0.652)
0.000501737	0.00344828	32.6158	Monomer (AUC 0.652)
0.000506471	0.00344828	32.6114	Monomer (AUC 0.652)
0.000506471	0.0035249	32.4968	Monomer (AUC 0.652)
0.000511204	0.0035249	32.4649	Monomer (AUC 0.652)
0.000515937	0.0035249	32.4558	Monomer (AUC 0.652)
0.000515937	0.00360153	32.4163	Monomer (AUC 0.652)
0.000520671	0.00360153	32.3984	Monomer (AUC 0.652)
0.000525404	0.00360153	32.3618	Monomer (AUC 0.652)
0.000530137	0.00360153	32.3222	Monomer (AUC 0.652)
0.000534871	0.00360153	32.2144	Monomer (AUC 0.652)
0.000539604	0.00360153	32.1206	Monomer (AUC 0.652)
0.000544337	0.00360153	32.0789	Monomer (AUC 0.652)
0.000549071	0.00360153	32.0768	Monomer (AUC 0.652)
0.000553804	0.00360153	32.0061	Monomer (AUC 0.652)
0.000558538	0.00360153	31.978	Monomer (AUC 0.652)
0.000563271	0.00360153	31.93	Monomer (AUC 0.652)
0.000563271	0.00367816	31.8808	Monomer (AUC 0.652)
0.000568004	0.00367816	31.8322	Monomer (AUC 0.652)
0.000572738	0.00367816	31.7732	Monomer (AUC 0.652)
0.000577471	0.00367816	31.7518	Monomer (AUC 0.652)
0.000582204	0.00367816	31.7482	Monomer (AUC 0.652)
0.000586938	0.00367816	31.7267	Monomer (AUC 0.652)
0.000591671	0.00367816	31.7255	Monomer (AUC 0.652)
0.000596405	0.00367816	31.6505	Monomer (AUC 0.652)
0.000601138	0.00367816	31.6443	Monomer (AUC 0.652)
0.000605871	0.00367816	31.6368	Monomer (AUC 0.652)
0.000605871	0.00375479	31.6298	Monomer (AUC 0.652)
0.000605871	0.00383142	31.573	Monomer (AUC 0.652)
0.000610605	0.00383142	31.5688	Monomer (AUC 0.652)
0.000615338	0.00383142	31.5048	Monomer (AUC 0.652)
0.000620071	0.00383142	31.5042	Monomer (AUC 0.652)
0.000620071	0.00390805	31.5032	Monomer (AUC 0.652)
0.000624805	0.00390805	31.4686	Monomer (AUC 0.652)
0.000629538	0.00390805	31.4339	Monomer (AUC 0.652)
0.000634271	0.00390805	31.4151	Monomer (AUC 0.652)
0.000639005	0.00390805	31.3817	Monomer (AUC 0.652)
0.000643738	0.00390805	31.359	Monomer (AUC 0.652)
0.000648472	0.00390805	31.3418	Monomer (AUC 0.652)
0.000653205	0.00390805	31.2817	Monomer (AUC 0.652)
0.000653205	0.00398467	31.2393	Monomer (AUC 0.652)
0.000653205	0.0040613	31.1693	Monomer (AUC 0.652)
0.000653205	0.00413793	31.0421	Monomer (AUC 0.652)
0.000657938	0.00413793	30.9691	Monomer (AUC 0.652)
0.000662672	0.00413793	30.962	Monomer (AUC 0.652)
0.000662672	0.00421456	30.9103	Monomer (AUC 0.652)
0.000667405	0.00421456	30.8683	Monomer (AUC 0.652)
0.000667405	0.00429119	30.8138	Monomer (AUC 0.652)
0.000672138	0.00429119	30.7864	Monomer (AUC 0.652)
0.000676872	0.00429119	30.7821	Monomer (AUC 0.652)
0.000681605	0.00429119	30.776	Monomer (AUC 0.652)
0.000681605	0.00436782	30.6615	Monomer (AUC 0.652)
0.000686339	0.00436782	30.6497	Monomer (AUC 0.652)
0.000691072	0.00436782	30.6365	Monomer (AUC 0.652)
0.000695805	0.00436782	30.6035	Monomer (AUC 0.652)
0.000695805	0.00444444	30.5985	Monomer (AUC 0.652)
0.000700539	0.00444444	30.5831	Monomer (AUC 0.652)
0.000705272	0.00444444	30.567	Monomer (AUC 0.652)
0.000710005	0.00444444	30.5443	Monomer (AUC 0.652)
0.000714739	0.00444444	30.532	Monomer (AUC 0.652)
0.000714739	0.00452107	30.5292	Monomer (AUC 0.652)
0.000714739	0.0045977	30.5029	Monomer (AUC 0.652)
0.000719472	0.0045977	30.4978	Monomer (AUC 0.652)
0.000724206	0.0045977	30.4865	Monomer (AUC 0.652)
0.000724206	0.00467433	30.4647	Monomer (AUC 0.652)
0.000724206	0.00475096	30.4635	Monomer (AUC 0.652)
0.000728939	0.00475096	30.4616	Monomer (AUC 0.652)
0.000733672	0.00475096	30.4509	Monomer (AUC 0.652)
0.000733672	0.00482759	30.4219	Monomer (AUC 0.652)
0.000738406	0.00482759	30.4186	Monomer (AUC 0.652)
0.000738406	0.00490421	30.3958	Monomer (AUC 0.652)
0.000743139	0.00490421	30.3917	Monomer (AUC 0.652)
0.000747872	0.00490421	30.3791	Monomer (AUC 0.652)
0.000747872	0.00498084	30.3643	Monomer (AUC 0.652)
0.000752606	0.00498084	30.2636	Monomer (AUC 0.652)
0.000757339	0.00498084	30.2605	Monomer (AUC 0.652)
0.000762072	0.00498084	30.2598	Monomer (AUC 0.652)
0.000766806	0.00498084	30.2557	Monomer (AUC 0.652)
0.000771539	0.00498084	30.2196	Monomer (AUC 0.652)
0.000771539	0.00505747	30.1993	Monomer (AUC 0.652)
0.000771539	0.0051341	30.1906	Monomer (AUC 0.652)
0.000776273	0.0051341	30.1856	Monomer (AUC 0.652)
0.000781006	0.0051341	30.1839	Monomer (AUC 0.652)
0.000785739	0.0051341	30.1601	Monomer (AUC 0.652)
0.000790473	0.0051341	30.1118	Monomer (AUC 0.652)
0.000795206	0.0051341	30.0802	Monomer (AUC 0.652)
0.000799939	0.0051341	30.0744	Monomer (AUC 0.652)
0.000799939	0.00521073	30.0425	Monomer (AUC 0.652)
0.000804673	0.00521073	29.9689	Monomer (AUC 0.652)
0.000809406	0.00521073	29.9629	Monomer (AUC 0.652)
0.00081414	0.00521073	29.9504	Monomer (AUC 0.652)
0.000818873	0.00521073	29.8726	Monomer (AUC 0.652)
0.000823606	0.00521073	29.8542	Monomer (AUC 0.652)
0.00082834	0.00521073	29.8324	Monomer (AUC 0.652)
0.000833073	0.00521073	29.7963	Monomer (AUC 0.652)
0.000833073	0.00528736	29.7886	Monomer (AUC 0.652)
0.000837806	0.00528736	29.7875	Monomer (AUC 0.652)
0.00084254	0.00528736	29.7018	Monomer (AUC 0.652)
0.00084254	0.00536398	29.6708	Monomer (AUC 0.652)
0.000847273	0.00536398	29.6561	Monomer (AUC 0.652)
0.000847273	0.00544061	29.6519	Monomer (AUC 0.652)
0.000847273	0.00551724	29.5549	Monomer (AUC 0.652)
0.000847273	0.00559387	29.5426	Monomer (AUC 0.652)
0.000847273	0.0056705	29.5268	Monomer (AUC 0.652)
0.000852006	0.0056705	29.4904	Monomer (AUC 0.652)
0.00085674	0.0056705	29.4553	Monomer (AUC 0.652)
0.00085674	0.00574713	29.4411	Monomer (AUC 0.652)
0.000861473	0.00574713	29.4357	Monomer (AUC 0.652)
0.000866207	0.00574713	29.4143	Monomer (AUC 0.652)
0.00087094	0.00574713	29.408	Monomer (AUC 0.652)
0.000875673	0.00574713	29.4054	Monomer (AUC 0.652)
0.000880407	0.00574713	29.3468	Monomer (AUC 0.652)
0.00088514	0.00574713	29.279	Monomer (AUC 0.652)
0.000889873	0.00574713	29.2016	Monomer (AUC 0.652)
0.000894607	0.00574713	29.1831	Monomer (AUC 0.652)
0.00089934	0.00574713	29.116	Monomer (AUC 0.652)
0.000904074	0.00574713	29.0895	Monomer (AUC 0.652)
0.000904074	0.00582375	29.0564	Monomer (AUC 0.652)
0.000908807	0.00582375	29.0351	Monomer (AUC 0.652)
0.00091354	0.00582375	29.0316	Monomer (AUC 0.652)
0.000918274	0.00582375	29.0211	Monomer (AUC 0.652)
0.000923007	0.00582375	29.019	Monomer (AUC 0.652)
0.000923007	0.00590038	28.996	Monomer (AUC 0.652)
0.00092774	0.00590038	28.9562	Monomer (AUC 0.652)
0.000932474	0.00590038	28.9532	Monomer (AUC 0.652)
0.000937207	0.00590038	28.9442	Monomer (AUC 0.652)
0.00094194	0.00590038	28.9244	Monomer (AUC 0.652)
0.000946674	0.00590038	28.8922	Monomer (AUC 0.652)
0.000951407	0.00590038	28.8653	Monomer (AUC 0.652)
0.000951407	0.00597701	28.8576	Monomer (AUC 0.652)
0.000951407	0.00605364	28.7984	Monomer (AUC 0.652)
0.000956141	0.00605364	28.7502	Monomer (AUC 0.652)
0.000960874	0.00605364	28.7071	Monomer (AUC 0.652)
0.000965607	0.00605364	28.6793	Monomer (AUC 0.652)
0.000970341	0.00605364	28.6453	Monomer (AUC 0.652)
0.000975074	0.00605364	28.6438	Monomer (AUC 0.652)
0.000979807	0.00605364	28.6327	Monomer (AUC 0.652)
0.000984541	0.00605364	28.6302	Monomer (AUC 0.652)
0.000984541	0.00613027	28.6191	Monomer (AUC 0.652)
0.000989274	0.00613027	28.6051	Monomer (AUC 0.652)
0.000994008	0.00613027	28.5665	Monomer (AUC 0.652)
0.000998741	0.00613027	28.5568	Monomer (AUC 0.652)
0.00100347	0.00613027	28.5362	Monomer (AUC 0.652)
0.00100821	0.00613027	28.5172	Monomer (AUC 0.652)
0.00101294	0.00613027	28.4958	Monomer (AUC 0.652)
0.00101767	0.00613027	28.4861	Monomer (AUC 0.652)
0.00101767	0.0062069	28.4213	Monomer (AUC 0.652)
0.00102241	0.0062069	28.4135	Monomer (AUC 0.652)
0.00102714	0.0062069	28.3497	Monomer (AUC 0.652)
0.00102714	0.00628352	28.3249	Monomer (AUC 0.652)
0.00102714	0.00636015	28.2863	Monomer (AUC 0.652)
0.00103187	0.00636015	28.2606	Monomer (AUC 0.652)
0.00103661	0.00636015	28.2566	Monomer (AUC 0.652)
0.00103661	0.00643678	28.2465	Monomer (AUC 0.652)
0.00103661	0.00651341	28.1897	Monomer (AUC 0.652)
0.00103661	0.00659004	28.1713	Monomer (AUC 0.652)
0.00104134	0.00659004	28.1698	Monomer (AUC 0.652)
0.00104607	0.00659004	28.1523	Monomer (AUC 0.652)
0.00105081	0.00659004	28.121	Monomer (AUC 0.652)
0.00105554	0.00659004	28.1183	Monomer (AUC 0.652)
0.00105554	0.00666667	28.1084	Monomer (AUC 0.652)
0.00106027	0.00666667	28.0994	Monomer (AUC 0.652)
0.00106027	0.0067433	28.0805	Monomer (AUC 0.652)
0.00106027	0.00681992	28.0804	Monomer (AUC 0.652)
0.00106501	0.00681992	28.0745	Monomer (AUC 0.652)
0.00106974	0.00681992	28.0627	Monomer (AUC 0.652)
0.00106974	0.00689655	28.0001	Monomer (AUC 0.652)
0.00107447	0.00689655	27.9916	Monomer (AUC 0.652)
0.00107921	0.00689655	27.9842	Monomer (AUC 0.652)
0.00108394	0.00689655	27.9831	Monomer (AUC 0.652)
0.00108394	0.00697318	27.9722	Monomer (AUC 0.652)
0.00108867	0.00697318	27.9634	Monomer (AUC 0.652)
0.00109341	0.00697318	27.9483	Monomer (AUC 0.652)
0.00109814	0.00697318	27.8865	Monomer (AUC 0.652)
0.00110288	0.00697318	27.8724	Monomer (AUC 0.652)
0.00110761	0.00697318	27.8696	Monomer (AUC 0.652)
0.00111234	0.00697318	27.8589	Monomer (AUC 0.652)
0.00111708	0.00697318	27.8537	Monomer (AUC 0.652)
0.00112181	0.00697318	27.8504	Monomer (AUC 0.652)
0.00112654	0.00697318	27.8375	Monomer (AUC 0.652)
0.00112654	0.00704981	27.8313	Monomer (AUC 0.652)
0.00112654	0.00712644	27.8242	Monomer (AUC 0.652)
0.00112654	0.00720307	27.7622	Monomer (AUC 0.652)
0.00112654	0.00727969	27.7381	Monomer (AUC 0.652)
0.00112654	0.00735632	27.7339	Monomer (AUC 0.652)
0.00113128	0.00735632	27.689	Monomer (AUC 0.652)
0.00113601	0.00735632	27.686	Monomer (AUC 0.652)
0.00114074	0.00735632	27.651	Monomer (AUC 0.652)
0.00114548	0.00735632	27.6109	Monomer (AUC 0.652)
0.00114548	0.00743295	27.587	Monomer (AUC 0.652)
0.00115021	0.00743295	27.5674	Monomer (AUC 0.652)
0.00115494	0.00743295	27.5492	Monomer (AUC 0.652)
0.00115968	0.00743295	27.525	Monomer (AUC 0.652)
0.00116441	0.00743295	27.5091	Monomer (AUC 0.652)
0.00116441	0.00750958	27.4572	Monomer (AUC 0.652)
0.00116914	0.00750958	27.453	Monomer (AUC 0.652)
0.00116914	0.00758621	27.4343	Monomer (AUC 0.652)
0.00117388	0.00758621	27.3956	Monomer (AUC 0.652)
0.00117861	0.00758621	27.3286	Monomer (AUC 0.652)
0.00118334	0.00758621	27.3223	Monomer (AUC 0.652)
0.00118808	0.00758621	27.2997	Monomer (AUC 0.652)
0.00119281	0.00758621	27.2917	Monomer (AUC 0.652)
0.00119754	0.00758621	27.2816	Monomer (AUC 0.652)
0.00120228	0.00758621	27.2808	Monomer (AUC 0.652)
0.00120228	0.00766284	27.2764	Monomer (AUC 0.652)
0.00120701	0.00766284	27.2405	Monomer (AUC 0.652)
0.00121174	0.00766284	27.2329	Monomer (AUC 0.652)
0.00121174	0.00773946	27.2114	Monomer (AUC 0.652)
0.00121648	0.00773946	27.2091	Monomer (AUC 0.652)
0.00122121	0.00773946	27.1944	Monomer (AUC 0.652)
0.00122121	0.00781609	27.1823	Monomer (AUC 0.652)
0.00122594	0.00781609	27.1258	Monomer (AUC 0.652)
0.00123068	0.00781609	27.0718	Monomer (AUC 0.652)
0.00123541	0.00781609	27.0468	Monomer (AUC 0.652)
0.00123541	0.00789272	27.0302	Monomer (AUC 0.652)
0.00124014	0.00789272	27.0118	Monomer (AUC 0.652)
0.00124488	0.00789272	26.9952	Monomer (AUC 0.652)
0.00124961	0.00789272	26.9936	Monomer (AUC 0.652)
0.00124961	0.00796935	26.9867	Monomer (AUC 0.652)
0.00125434	0.00796935	26.9727	Monomer (AUC 0.652)
0.00125434	0.00804598	26.9537	Monomer (AUC 0.652)
0.00125908	0.00804598	26.9271	Monomer (AUC 0.652)
0.00126381	0.00804598	26.9065	Monomer (AUC 0.652)
0.00126854	0.00804598	26.9011	Monomer (AUC 0.652)
0.00126854	0.00812261	26.8745	Monomer (AUC 0.652)
0.00126854	0.00819923	26.8737	Monomer (AUC 0.652)
0.00127328	0.00819923	26.8214	Monomer (AUC 0.652)
0.00127801	0.00819923	26.8086	Monomer (AUC 0.652)
0.00128274	0.00819923	26.8009	Monomer (AUC 0.652)
0.00128748	0.00819923	26.7709	Monomer (AUC 0.652)
0.00129221	0.00819923	26.7661	Monomer (AUC 0.652)
0.00129221	0.00827586	26.7443	Monomer (AUC 0.652)
0.00129694	0.00827586	26.6998	Monomer (AUC 0.652)
0.00130168	0.00827586	26.6988	Monomer (AUC 0.652)
0.00130168	0.00835249	26.6707	Monomer (AUC 0.652)
0.00130641	0.00835249	26.6531	Monomer (AUC 0.652)
0.00130641	0.00842912	26.6312	Monomer (AUC 0.652)
0.00131114	0.00842912	26.6219	Monomer (AUC 0.652)
0.00131114	0.00850575	26.6198	Monomer (AUC 0.652)
0.00131114	0.00858238	26.6181	Monomer (AUC 0.652)
0.00131114	0.008659	26.5583	Monomer (AUC 0.652)
0.00131588	0.008659	26.5462	Monomer (AUC 0.652)
0.00132061	0.008659	26.4861	Monomer (AUC 0.652)
0.00132534	0.008659	26.4728	Monomer (AUC 0.652)
0.00132534	0.00873563	26.441	Monomer (AUC 0.652)
0.00132534	0.00881226	26.4209	Monomer (AUC 0.652)
0.00132534	0.00888889	26.3793	Monomer (AUC 0.652)
0.00133008	0.00888889	26.3471	Monomer (AUC 0.652)
0.00133481	0.00888889	26.336	Monomer (AUC 0.652)
0.00133954	0.00888889	26.3146	Monomer (AUC 0.652)
0.00134428	0.00888889	26.3134	Monomer (AUC 0.652)
0.00134901	0.00888889	26.2818	Monomer (AUC 0.652)
0.00134901	0.00896552	26.2761	Monomer (AUC 0.652)
0.00135374	0.00896552	26.2541	Monomer (AUC 0.652)
0.00135374	0.00904215	26.239	Monomer (AUC 0.652)
0.00135374	0.00911877	26.2173	Monomer (AUC 0.652)
0.00135848	0.00911877	26.1791	Monomer (AUC 0.652)
0.00136321	0.00911877	26.1318	Monomer (AUC 0.652)
0.00136794	0.00911877	26.1273	Monomer (AUC 0.652)
0.00136794	0.0091954	26.1183	Monomer (AUC 0.652)
0.00137268	0.0091954	26.092	Monomer (AUC 0.652)
0.00137741	0.0091954	26.079	Monomer (AUC 0.652)
0.00138214	0.0091954	26.0641	Monomer (AUC 0.652)
0.00138214	0.00927203	26.0428	Monomer (AUC 0.652)
0.00138688	0.00927203	26.0419	Monomer (AUC 0.652)
0.00138688	0.00934866	26.0312	Monomer (AUC 0.652)
0.00139161	0.00934866	26.0077	Monomer (AUC 0.652)
0.00139634	0.00934866	25.976	Monomer (AUC 0.652)
0.00139634	0.00942529	25.9533	Monomer (AUC 0.652)
0.00139634	0.00950192	25.9351	Monomer (AUC 0.652)
0.00140108	0.00950192	25.9046	Monomer (AUC 0.652)
0.00140581	0.00950192	25.8931	Monomer (AUC 0.652)
0.00141054	0.00950192	25.8875	Monomer (AUC 0.652)
0.00141528	0.00950192	25.8604	Monomer (AUC 0.652)
0.00142001	0.00950192	25.8473	Monomer (AUC 0.652)
0.00142001	0.00957854	25.8203	Monomer (AUC 0.652)
0.00142474	0.00957854	25.8135	Monomer (AUC 0.652)
0.00142948	0.00957854	25.8018	Monomer (AUC 0.652)
0.00143421	0.00965517	25.8012	Monomer (AUC 0.652)
0.00143894	0.00965517	25.7871	Monomer (AUC 0.652)
0.00143894	0.0097318	25.7486	Monomer (AUC 0.652)
0.00143894	0.00980843	25.7443	Monomer (AUC 0.652)
0.00144368	0.00980843	25.7061	Monomer (AUC 0.652)
0.00144841	0.00980843	25.6787	Monomer (AUC 0.652)
0.00145314	0.00980843	25.6765	Monomer (AUC 0.652)
0.00145788	0.00980843	25.6579	Monomer (AUC 0.652)
0.00146261	0.00980843	25.6525	Monomer (AUC 0.652)
0.00146734	0.00980843	25.6435	Monomer (AUC 0.652)
0.00147208	0.00980843	25.633	Monomer (AUC 0.652)
0.00147681	0.00980843	25.6239	Monomer (AUC 0.652)
0.00148154	0.00980843	25.6218	Monomer (AUC 0.652)
0.00148154	0.00988506	25.6057	Monomer (AUC 0.652)
0.00148628	0.00988506	25.5967	Monomer (AUC 0.652)
0.00148628	0.00996169	25.5734	Monomer (AUC 0.652)
0.00149101	0.00996169	25.5342	Monomer (AUC 0.652)
0.00149574	0.00996169	25.5087	Monomer (AUC 0.652)
0.00150048	0.00996169	25.5025	Monomer (AUC 0.652)
0.00150521	0.00996169	25.4993	Monomer (AUC 0.652)
0.00150521	0.0100383	25.4919	Monomer (AUC 0.652)
0.00150994	0.0100383	25.4837	Monomer (AUC 0.652)
0.00151468	0.0100383	25.4825	Monomer (AUC 0.652)
0.00151941	0.0100383	25.4791	Monomer (AUC 0.652)
0.00151941	0.0101149	25.4734	Monomer (AUC 0.652)
0.00152414	0.0101149	25.4695	Monomer (AUC 0.652)
0.00152414	0.0101916	25.4615	Monomer (AUC 0.652)
0.00152888	0.0101916	25.4518	Monomer (AUC 0.652)
0.00153361	0.0101916	25.4422	Monomer (AUC 0.652)
0.00153835	0.0101916	25.4288	Monomer (AUC 0.652)
0.00154308	0.0101916	25.4248	Monomer (AUC 0.652)
0.00154781	0.0101916	25.4107	Monomer (AUC 0.652)
0.00155255	0.0101916	25.4082	Monomer (AUC 0.652)
0.00155728	0.0101916	25.4054	Monomer (AUC 0.652)
0.00156201	0.0101916	25.4033	Monomer (AUC 0.652)
0.00156675	0.0101916	25.3524	Monomer (AUC 0.652)
0.00157148	0.0101916	25.3276	Monomer (AUC 0.652)
0.00157621	0.0101916	25.2951	Monomer (AUC 0.652)
0.00157621	0.0102682	25.2722	Monomer (AUC 0.652)
0.00158095	0.0102682	25.2697	Monomer (AUC 0.652)
0.00158568	0.0102682	25.2687	Monomer (AUC 0.652)
0.00159041	0.0102682	25.2569	Monomer (AUC 0.652)
0.00159515	0.0102682	25.2491	Monomer (AUC 0.652)
0.00159988	0.0102682	25.2451	Monomer (AUC 0.652)
0.00160461	0.0102682	25.2271	Monomer (AUC 0.652)
0.00160935	0.0102682	25.2079	Monomer (AUC 0.652)
0.00160935	0.0103448	25.184	Monomer (AUC 0.652)
0.00161408	0.0103448	25.1708	Monomer (AUC 0.652)
0.00161881	0.0103448	25.159	Monomer (AUC 0.652)
0.00162355	0.0103448	25.1572	Monomer (AUC 0.652)
0.00162828	0.0103448	25.1193	Monomer (AUC 0.652)
0.00163301	0.0103448	25.1142	Monomer (AUC 0.652)
0.00163775	0.0103448	25.1027	Monomer (AUC 0.652)
0.00164248	0.0103448	25.0928	Monomer (AUC 0.652)
0.00164248	0.0104215	25.045	Monomer (AUC 0.652)
0.00164721	0.0104215	25.0129	Monomer (AUC 0.652)
0.00165195	0.0104215	24.9791	Monomer (AUC 0.652)
0.00165668	0.0104215	24.9526	Monomer (AUC 0.652)
0.00165668	0.0104981	24.9099	Monomer (AUC 0.652)
0.00166141	0.0104981	24.9055	Monomer (AUC 0.652)
0.00166615	0.0104981	24.8888	Monomer (AUC 0.652)
0.00167088	0.0104981	24.8609	Monomer (AUC 0.652)
0.00167561	0.0104981	24.8588	Monomer (AUC 0.652)
0.00168035	0.0104981	24.8508	Monomer (AUC 0.652)
0.00168035	0.0105747	24.8388	Monomer (AUC 0.652)
0.00168508	0.0105747	24.8344	Monomer (AUC 0.652)
0.00168508	0.0106513	24.8179	Monomer (AUC 0.652)
0.00168981	0.0106513	24.8102	Monomer (AUC 0.652)
0.00168981	0.010728	24.7914	Monomer (AUC 0.652)
0.00169455	0.010728	24.7894	Monomer (AUC 0.652)
0.00169928	0.010728	24.7675	Monomer (AUC 0.652)
0.00170401	0.010728	24.7581	Monomer (AUC 0.652)
0.00170875	0.010728	24.7246	Monomer (AUC 0.652)
0.00171348	0.010728	24.7218	Monomer (AUC 0.652)
0.00171821	0.010728	24.6813	Monomer (AUC 0.652)
0.00172295	0.010728	24.6519	Monomer (AUC 0.652)
0.00172768	0.010728	24.6474	Monomer (AUC 0.652)
0.00173241	0.010728	24.6206	Monomer (AUC 0.652)
0.00173715	0.010728	24.6194	Monomer (AUC 0.652)
0.00174188	0.010728	24.6056	Monomer (AUC 0.652)
0.00174661	0.010728	24.5582	Monomer (AUC 0.652)
0.00175135	0.010728	24.558	Monomer (AUC 0.652)
0.00175608	0.010728	24.5568	Monomer (AUC 0.652)
0.00176081	0.010728	24.5395	Monomer (AUC 0.652)
0.00176555	0.010728	24.5209	Monomer (AUC 0.652)
0.00176555	0.0108046	24.5196	Monomer (AUC 0.652)
0.00176555	0.0108812	24.5155	Monomer (AUC 0.652)
0.00177028	0.0108812	24.4959	Monomer (AUC 0.652)
0.00177501	0.0108812	24.4947	Monomer (AUC 0.652)
0.00177975	0.0108812	24.4924	Monomer (AUC 0.652)
0.00178448	0.0108812	24.4834	Monomer (AUC 0.652)
0.00178921	0.0108812	24.4766	Monomer (AUC 0.652)
0.00178921	0.0109579	24.4667	Monomer (AUC 0.652)
0.00178921	0.0110345	24.4428	Monomer (AUC 0.652)
0.00179395	0.0110345	24.4389	Monomer (AUC 0.652)
0.00179868	0.0110345	24.4315	Monomer (AUC 0.652)
0.00180341	0.0110345	24.4093	Monomer (AUC 0.652)
0.00180815	0.0110345	24.3774	Monomer (AUC 0.652)
0.00181288	0.0110345	24.3677	Monomer (AUC 0.652)
0.00181761	0.0110345	24.3454	Monomer (AUC 0.652)
0.00181761	0.0111111	24.3283	Monomer (AUC 0.652)
0.00181761	0.0111877	24.2984	Monomer (AUC 0.652)
0.00182235	0.0111877	24.2603	Monomer (AUC 0.652)
0.00182708	0.0111877	24.2486	Monomer (AUC 0.652)
0.00182708	0.0112644	24.2347	Monomer (AUC 0.652)
0.00183181	0.0112644	24.2316	Monomer (AUC 0.652)
0.00183655	0.0112644	24.2225	Monomer (AUC 0.652)
0.00184128	0.0112644	24.2181	Monomer (AUC 0.652)
0.00184601	0.0112644	24.2161	Monomer (AUC 0.652)
0.00185075	0.0112644	24.1928	Monomer (AUC 0.652)
0.00185075	0.011341	24.1701	Monomer (AUC 0.652)
0.00185548	0.011341	24.17	Monomer (AUC 0.652)
0.00186021	0.011341	24.1695	Monomer (AUC 0.652)
0.00186495	0.011341	24.1677	Monomer (AUC 0.652)
0.00186495	0.0114176	24.1644	Monomer (AUC 0.652)
0.00186968	0.0114176	24.1384	Monomer (AUC 0.652)
0.00186968	0.0114943	24.1366	Monomer (AUC 0.652)
0.00186968	0.0115709	24.1207	Monomer (AUC 0.652)
0.00187441	0.0115709	24.0965	Monomer (AUC 0.652)
0.00187915	0.0115709	24.0753	Monomer (AUC 0.652)
0.00188388	0.0115709	24.0581	Monomer (AUC 0.652)
0.00188861	0.0115709	24.0334	Monomer (AUC 0.652)
0.00188861	0.0116475	23.9986	Monomer (AUC 0.652)
0.00189335	0.0116475	23.9935	Monomer (AUC 0.652)
0.00189335	0.0117241	23.9656	Monomer (AUC 0.652)
0.00189808	0.0117241	23.931	Monomer (AUC 0.652)
0.00189808	0.0118008	23.9302	Monomer (AUC 0.652)
0.00190281	0.0118008	23.9275	Monomer (AUC 0.652)
0.00190755	0.0118008	23.9244	Monomer (AUC 0.652)
0.00191228	0.0118008	23.898	Monomer (AUC 0.652)
0.00191701	0.0118008	23.8808	Monomer (AUC 0.652)
0.00191701	0.0118774	23.8638	Monomer (AUC 0.652)
0.00192175	0.0118774	23.8578	Monomer (AUC 0.652)
0.00192648	0.0118774	23.8573	Monomer (AUC 0.652)
0.00193121	0.0118774	23.8422	Monomer (AUC 0.652)
0.00193595	0.0118774	23.8403	Monomer (AUC 0.652)
0.00194068	0.0118774	23.8221	Monomer (AUC 0.652)
0.00194541	0.0118774	23.8012	Monomer (AUC 0.652)
0.00195015	0.0118774	23.7871	Monomer (AUC 0.652)
0.00195488	0.0118774	23.7829	Monomer (AUC 0.652)
0.00195961	0.0118774	23.7759	Monomer (AUC 0.652)
0.00196435	0.0118774	23.7749	Monomer (AUC 0.652)
0.00196908	0.0118774	23.7742	Monomer (AUC 0.652)
0.00196908	0.011954	23.7708	Monomer (AUC 0.652)
0.00197382	0.011954	23.7353	Monomer (AUC 0.652)
0.00197382	0.0120307	23.7287	Monomer (AUC 0.652)
0.00197855	0.0120307	23.7216	Monomer (AUC 0.652)
0.00198328	0.0120307	23.7088	Monomer (AUC 0.652)
0.00198802	0.0120307	23.6987	Monomer (AUC 0.652)
0.00199275	0.0120307	23.6829	Monomer (AUC 0.652)
0.00199748	0.0120307	23.6745	Monomer (AUC 0.652)
0.00200222	0.0120307	23.6129	Monomer (AUC 0.652)
0.00200222	0.0121073	23.6099	Monomer (AUC 0.652)
0.00200695	0.0121073	23.5979	Monomer (AUC 0.652)
0.00201168	0.0121073	23.5941	Monomer (AUC 0.652)
0.00201642	0.0121073	23.5879	Monomer (AUC 0.652)
0.00201642	0.0121839	23.5856	Monomer (AUC 0.652)
0.00202115	0.0121839	23.5824	Monomer (AUC 0.652)
0.00202588	0.0121839	23.5659	Monomer (AUC 0.652)
0.00203062	0.0121839	23.5266	Monomer (AUC 0.652)
0.00203535	0.0121839	23.5112	Monomer (AUC 0.652)
0.00204008	0.0121839	23.4858	Monomer (AUC 0.652)
0.00204482	0.0121839	23.4669	Monomer (AUC 0.652)
0.00204482	0.0122605	23.4637	Monomer (AUC 0.652)
0.00204482	0.0123372	23.45	Monomer (AUC 0.652)
0.00204955	0.0123372	23.4415	Monomer (AUC 0.652)
0.00205428	0.0123372	23.4072	Monomer (AUC 0.652)
0.00205902	0.0123372	23.3687	Monomer (AUC 0.652)
0.00206375	0.0123372	23.362	Monomer (AUC 0.652)
0.00206848	0.0123372	23.3438	Monomer (AUC 0.652)
0.00207322	0.0123372	23.3158	Monomer (AUC 0.652)
0.00207795	0.0123372	23.3088	Monomer (AUC 0.652)
0.00208268	0.0123372	23.2929	Monomer (AUC 0.652)
0.00208268	0.0124138	23.2752	Monomer (AUC 0.652)
0.00208268	0.0124904	23.2488	Monomer (AUC 0.652)
0.00208742	0.0124904	23.2433	Monomer (AUC 0.652)
0.00209215	0.0124904	23.2205	Monomer (AUC 0.652)
0.00209688	0.0124904	23.2203	Monomer (AUC 0.652)
0.00210162	0.0124904	23.2126	Monomer (AUC 0.652)
0.00210162	0.012567	23.1668	Monomer (AUC 0.652)
0.00210635	0.012567	23.1639	Monomer (AUC 0.652)
0.00211108	0.012567	23.1636	Monomer (AUC 0.652)
0.00211582	0.012567	23.1618	Monomer (AUC 0.652)
0.00211582	0.0126437	23.1603	Monomer (AUC 0.652)
0.00212055	0.0126437	23.1343	Monomer (AUC 0.652)
0.00212528	0.0126437	23.1216	Monomer (AUC 0.652)
0.00213002	0.0126437	23.0921	Monomer (AUC 0.652)
0.00213475	0.0126437	23.0914	Monomer (AUC 0.652)
0.00213475	0.0127203	23.0824	Monomer (AUC 0.652)
0.00213475	0.0127969	23.0791	Monomer (AUC 0.652)
0.00213948	0.0127969	23.0771	Monomer (AUC 0.652)
0.00214422	0.0127969	23.0652	Monomer (AUC 0.652)
0.00214895	0.0127969	23.0505	Monomer (AUC 0.652)
0.00214895	0.0128736	23.0476	Monomer (AUC 0.652)
0.00214895	0.0129502	23.0457	Monomer (AUC 0.652)
0.00215368	0.0129502	23.0402	Monomer (AUC 0.652)
0.00215842	0.0129502	23.032	Monomer (AUC 0.652)
0.00216315	0.0129502	22.9988	Monomer (AUC 0.652)
0.00216788	0.0129502	22.9947	Monomer (AUC 0.652)
0.00217262	0.0129502	22.9935	Monomer (AUC 0.652)
0.00217262	0.0130268	22.9916	Monomer (AUC 0.652)
0.00217735	0.0130268	22.9908	Monomer (AUC 0.652)
0.00218208	0.0130268	22.9888	Monomer (AUC 0.652)
0.00218682	0.0130268	22.9391	Monomer (AUC 0.652)
0.00218682	0.0131034	22.8933	Monomer (AUC 0.652)
0.00218682	0.0131801	22.8921	Monomer (AUC 0.652)
0.00218682	0.0132567	22.892	Monomer (AUC 0.652)
0.00219155	0.0132567	22.8777	Monomer (AUC 0.652)
0.00219628	0.0132567	22.8767	Monomer (AUC 0.652)
0.00220102	0.0132567	22.8751	Monomer (AUC 0.652)
0.00220575	0.0132567	22.8643	Monomer (AUC 0.652)
0.00221048	0.0132567	22.8483	Monomer (AUC 0.652)
0.00221522	0.0132567	22.8297	Monomer (AUC 0.652)
0.00221522	0.0133333	22.8294	Monomer (AUC 0.652)
0.00221995	0.0133333	22.824	Monomer (AUC 0.652)
0.00221995	0.01341	22.8101	Monomer (AUC 0.652)
0.00222468	0.01341	22.8055	Monomer (AUC 0.652)
0.00222942	0.01341	22.8023	Monomer (AUC 0.652)
0.00223415	0.01341	22.7995	Monomer (AUC 0.652)
0.00223415	0.0134866	22.7896	Monomer (AUC 0.652)
0.00224362	0.0134866	22.7871	Monomer (AUC 0.652)
0.00224835	0.0134866	22.77	Monomer (AUC 0.652)
0.00225308	0.0134866	22.755	Monomer (AUC 0.652)
0.00225782	0.0134866	22.7357	Monomer (AUC 0.652)
0.00226255	0.0134866	22.7216	Monomer (AUC 0.652)
0.00226255	0.0135632	22.7084	Monomer (AUC 0.652)
0.00226728	0.0135632	22.7014	Monomer (AUC 0.652)
0.00227202	0.0135632	22.6836	Monomer (AUC 0.652)
0.00227675	0.0135632	22.6789	Monomer (AUC 0.652)
0.00227675	0.0136398	22.6698	Monomer (AUC 0.652)
0.00228148	0.0136398	22.6681	Monomer (AUC 0.652)
0.00228622	0.0136398	22.6659	Monomer (AUC 0.652)
0.00229095	0.0136398	22.662	Monomer (AUC 0.652)
0.00229568	0.0136398	22.6388	Monomer (AUC 0.652)
0.00230042	0.0136398	22.6377	Monomer (AUC 0.652)
0.00230515	0.0136398	22.6332	Monomer (AUC 0.652)
0.00230988	0.0136398	22.6055	Monomer (AUC 0.652)
0.00231462	0.0136398	22.5987	Monomer (AUC 0.652)
0.00231935	0.0136398	22.5701	Monomer (AUC 0.652)
0.00232408	0.0136398	22.56	Monomer (AUC 0.652)
0.00232882	0.0136398	22.5549	Monomer (AUC 0.652)
0.00233355	0.0136398	22.509	Monomer (AUC 0.652)
0.00233355	0.0137165	22.5076	Monomer (AUC 0.652)
0.00233828	0.0137165	22.5002	Monomer (AUC 0.652)
0.00234302	0.0137165	22.4796	Monomer (AUC 0.652)
0.00234775	0.0137165	22.4769	Monomer (AUC 0.652)
0.00234775	0.0137931	22.4768	Monomer (AUC 0.652)
0.00235248	0.0137931	22.4528	Monomer (AUC 0.652)
0.00235722	0.0137931	22.4508	Monomer (AUC 0.652)
0.00236195	0.0137931	22.4396	Monomer (AUC 0.652)
0.00236668	0.0137931	22.4393	Monomer (AUC 0.652)
0.00237142	0.0137931	22.4157	Monomer (AUC 0.652)
0.00237142	0.0138697	22.4085	Monomer (AUC 0.652)
0.00237615	0.0138697	22.4073	Monomer (AUC 0.652)
0.00238088	0.0138697	22.4028	Monomer (AUC 0.652)
0.00238088	0.0139464	22.392	Monomer (AUC 0.652)
0.00238562	0.0139464	22.3788	Monomer (AUC 0.652)
0.00238562	0.014023	22.3687	Monomer (AUC 0.652)
0.00239035	0.014023	22.3676	Monomer (AUC 0.652)
0.00239508	0.014023	22.3598	Monomer (AUC 0.652)
0.00239982	0.014023	22.3586	Monomer (AUC 0.652)
0.00240455	0.014023	22.3585	Monomer (AUC 0.652)
0.00240928	0.014023	22.3464	Monomer (AUC 0.652)
0.00241402	0.014023	22.3092	Monomer (AUC 0.652)
0.00241402	0.0140996	22.3042	Monomer (AUC 0.652)
0.00241875	0.0140996	22.3022	Monomer (AUC 0.652)
0.00241875	0.0141762	22.2843	Monomer (AUC 0.652)
0.00242349	0.0141762	22.2757	Monomer (AUC 0.652)
0.00242822	0.0141762	22.2736	Monomer (AUC 0.652)
0.00243295	0.0141762	22.263	Monomer (AUC 0.652)
0.00243769	0.0141762	22.234	Monomer (AUC 0.652)
0.00243769	0.0142529	22.2289	Monomer (AUC 0.652)
0.00244242	0.0142529	22.2243	Monomer (AUC 0.652)
0.00244715	0.0143295	22.2222	Monomer (AUC 0.652)
0.00245189	0.0143295	22.2203	Monomer (AUC 0.652)
0.00245662	0.0143295	22.2154	Monomer (AUC 0.652)
0.00246135	0.0143295	22.2105	Monomer (AUC 0.652)
0.00246135	0.0144061	22.1922	Monomer (AUC 0.652)
0.00246609	0.0144061	22.1822	Monomer (AUC 0.652)
0.00247082	0.0144061	22.1724	Monomer (AUC 0.652)
0.00247555	0.0144061	22.1572	Monomer (AUC 0.652)
0.00248029	0.0144061	22.151	Monomer (AUC 0.652)
0.00248029	0.0144828	22.1445	Monomer (AUC 0.652)
0.00248502	0.0144828	22.1224	Monomer (AUC 0.652)
0.00248975	0.0144828	22.1135	Monomer (AUC 0.652)
0.00249449	0.0144828	22.1088	Monomer (AUC 0.652)
0.00249922	0.0144828	22.1028	Monomer (AUC 0.652)
0.00249922	0.0145594	22.0986	Monomer (AUC 0.652)
0.00250395	0.0145594	22.0887	Monomer (AUC 0.652)
0.00250869	0.0145594	22.0641	Monomer (AUC 0.652)
0.00250869	0.014636	22.0493	Monomer (AUC 0.652)
0.00251342	0.014636	22.0402	Monomer (AUC 0.652)
0.00251815	0.014636	22.0357	Monomer (AUC 0.652)
0.00252289	0.014636	22.0242	Monomer (AUC 0.652)
0.00252762	0.014636	22.0146	Monomer (AUC 0.652)
0.00253235	0.014636	21.9742	Monomer (AUC 0.652)
0.00253709	0.014636	21.9717	Monomer (AUC 0.652)
0.00254182	0.014636	21.9707	Monomer (AUC 0.652)
0.00254655	0.014636	21.9674	Monomer (AUC 0.652)
0.00255129	0.014636	21.9629	Monomer (AUC 0.652)
0.00255129	0.0147126	21.9614	Monomer (AUC 0.652)
0.00255602	0.0147126	21.9586	Monomer (AUC 0.652)
0.00256075	0.0147126	21.9535	Monomer (AUC 0.652)
0.00256549	0.0147126	21.9506	Monomer (AUC 0.652)
0.00257022	0.0147126	21.9321	Monomer (AUC 0.652)
0.00257495	0.0147126	21.9287	Monomer (AUC 0.652)
0.00257495	0.0147893	21.9282	Monomer (AUC 0.652)
0.00257969	0.0147893	21.927	Monomer (AUC 0.652)
0.00258442	0.0147893	21.9178	Monomer (AUC 0.652)
0.00258915	0.0147893	21.9082	Monomer (AUC 0.652)
0.00259389	0.0147893	21.9046	Monomer (AUC 0.652)
0.00259862	0.0147893	21.9026	Monomer (AUC 0.652)
0.00260335	0.0147893	21.8963	Monomer (AUC 0.652)
0.00260809	0.0147893	21.8847	Monomer (AUC 0.652)
0.00260809	0.0148659	21.8778	Monomer (AUC 0.652)
0.00261282	0.0148659	21.8746	Monomer (AUC 0.652)
0.00261282	0.0149425	21.8657	Monomer (AUC 0.652)
0.00261282	0.0150192	21.8576	Monomer (AUC 0.652)
0.00261755	0.0150192	21.8513	Monomer (AUC 0.652)
0.00261755	0.0150958	21.8462	Monomer (AUC 0.652)
0.00262229	0.0150958	21.8404	Monomer (AUC 0.652)
0.00262702	0.0150958	21.829	Monomer (AUC 0.652)
0.00263175	0.0150958	21.7991	Monomer (AUC 0.652)
0.00263175	0.0151724	21.7986	Monomer (AUC 0.652)
0.00263649	0.0151724	21.7966	Monomer (AUC 0.652)
0.00264122	0.0151724	21.7955	Monomer (AUC 0.652)
0.00264595	0.0151724	21.7934	Monomer (AUC 0.652)
0.00265069	0.0151724	21.7906	Monomer (AUC 0.652)
0.00265542	0.0151724	21.7856	Monomer (AUC 0.652)
0.00266015	0.0151724	21.7749	Monomer (AUC 0.652)
0.00266015	0.015249	21.7707	Monomer (AUC 0.652)
0.00266489	0.015249	21.7688	Monomer (AUC 0.652)
0.00266962	0.015249	21.7487	Monomer (AUC 0.652)
0.00267435	0.015249	21.7438	Monomer (AUC 0.652)
0.00267435	0.0153257	21.7356	Monomer (AUC 0.652)
0.00267909	0.0153257	21.7227	Monomer (AUC 0.652)
0.00268382	0.0153257	21.7218	Monomer (AUC 0.652)
0.00268855	0.0153257	21.6839	Monomer (AUC 0.652)
0.00268855	0.0154023	21.6824	Monomer (AUC 0.652)
0.00269329	0.0154023	21.6766	Monomer (AUC 0.652)
0.00269802	0.0154023	21.67	Monomer (AUC 0.652)
0.00270275	0.0154023	21.6616	Monomer (AUC 0.652)
0.00270749	0.0154023	21.6313	Monomer (AUC 0.652)
0.00271222	0.0154023	21.6234	Monomer (AUC 0.652)
0.00271695	0.0154023	21.6069	Monomer (AUC 0.652)
0.00272169	0.0154023	21.6043	Monomer (AUC 0.652)
0.00272169	0.0154789	21.5997	Monomer (AUC 0.652)
0.00272169	0.0155556	21.598	Monomer (AUC 0.652)
0.00272642	0.0155556	21.558	Monomer (AUC 0.652)
0.00273115	0.0155556	21.5371	Monomer (AUC 0.652)
0.00273115	0.0156322	21.5349	Monomer (AUC 0.652)
0.00273589	0.0156322	21.5288	Monomer (AUC 0.652)
0.00274062	0.0156322	21.5178	Monomer (AUC 0.652)
0.00274535	0.0156322	21.4869	Monomer (AUC 0.652)
0.00274535	0.0157088	21.4743	Monomer (AUC 0.652)
0.00274535	0.0157854	21.4658	Monomer (AUC 0.652)
0.00274535	0.0158621	21.4478	Monomer (AUC 0.652)
0.00274535	0.0159387	21.4422	Monomer (AUC 0.652)
0.00275009	0.0159387	21.4052	Monomer (AUC 0.652)
0.00275009	0.0160153	21.4041	Monomer (AUC 0.652)
0.00275482	0.0160153	21.3943	Monomer (AUC 0.652)
0.00275955	0.0160153	21.3908	Monomer (AUC 0.652)
0.00275955	0.016092	21.3891	Monomer (AUC 0.652)
0.00276429	0.016092	21.3874	Monomer (AUC 0.652)
0.00276902	0.016092	21.3869	Monomer (AUC 0.652)
0.00276902	0.0161686	21.3838	Monomer (AUC 0.652)
0.00277375	0.0161686	21.383	Monomer (AUC 0.652)
0.00277849	0.0161686	21.3787	Monomer (AUC 0.652)
0.00277849	0.0162452	21.3785	Monomer (AUC 0.652)
0.00278322	0.0162452	21.3733	Monomer (AUC 0.652)
0.00278795	0.0162452	21.3651	Monomer (AUC 0.652)
0.00279269	0.0162452	21.3525	Monomer (AUC 0.652)
0.00279269	0.0163218	21.3459	Monomer (AUC 0.652)
0.00279269	0.0163985	21.3453	Monomer (AUC 0.652)
0.00279742	0.0163985	21.3367	Monomer (AUC 0.652)
0.00280215	0.0163985	21.3301	Monomer (AUC 0.652)
0.00280689	0.0163985	21.3264	Monomer (AUC 0.652)
0.00281162	0.0163985	21.3259	Monomer (AUC 0.652)
0.00281635	0.0163985	21.2994	Monomer (AUC 0.652)
0.00281635	0.0164751	21.2989	Monomer (AUC 0.652)
0.00282109	0.0164751	21.2955	Monomer (AUC 0.652)
0.00282582	0.0164751	21.2883	Monomer (AUC 0.652)
0.00282582	0.0165517	21.2754	Monomer (AUC 0.652)
0.00282582	0.0166284	21.2607	Monomer (AUC 0.652)
0.00283055	0.0166284	21.2598	Monomer (AUC 0.652)
0.00283055	0.016705	21.2548	Monomer (AUC 0.652)
0.00283529	0.016705	21.2447	Monomer (AUC 0.652)
0.00283529	0.0167816	21.2417	Monomer (AUC 0.652)
0.00284002	0.0167816	21.2401	Monomer (AUC 0.652)
0.00284002	0.0168582	21.2396	Monomer (AUC 0.652)
0.00284002	0.0169349	21.2298	Monomer (AUC 0.652)
0.00284002	0.0170115	21.1995	Monomer (AUC 0.652)
0.00284475	0.0170115	21.1989	Monomer (AUC 0.652)
0.00284949	0.0170115	21.1926	Monomer (AUC 0.652)
0.00285422	0.0170115	21.1761	Monomer (AUC 0.652)
0.00285896	0.0170115	21.1651	Monomer (AUC 0.652)
0.00286369	0.0170115	21.1551	Monomer (AUC 0.652)
0.00286369	0.0170881	21.1515	Monomer (AUC 0.652)
0.00286842	0.0170881	21.1477	Monomer (AUC 0.652)
0.00287316	0.0170881	21.1228	Monomer (AUC 0.652)
0.00287789	0.0170881	21.1194	Monomer (AUC 0.652)
0.00288262	0.0170881	21.1189	Monomer (AUC 0.652)
0.00288736	0.0170881	21.1071	Monomer (AUC 0.652)
0.00289209	0.0170881	21.1068	Monomer (AUC 0.652)
0.00289682	0.0170881	21.103	Monomer (AUC 0.652)
0.00290156	0.0170881	21.1009	Monomer (AUC 0.652)
0.00290629	0.0170881	21.0977	Monomer (AUC 0.652)
0.00291102	0.0170881	21.0909	Monomer (AUC 0.652)
0.00291576	0.0170881	21.0884	Monomer (AUC 0.652)
0.00292049	0.0170881	21.0793	Monomer (AUC 0.652)
0.00292049	0.0171648	21.0457	Monomer (AUC 0.652)
0.00292049	0.0172414	20.9999	Monomer (AUC 0.652)
0.00292049	0.017318	20.9851	Monomer (AUC 0.652)
0.00292522	0.017318	20.9799	Monomer (AUC 0.652)
0.00292996	0.017318	20.9785	Monomer (AUC 0.652)
0.00293469	0.017318	20.9778	Monomer (AUC 0.652)
0.00293469	0.0173946	20.9669	Monomer (AUC 0.652)
0.00293469	0.0174713	20.9605	Monomer (AUC 0.652)
0.00293469	0.0175479	20.9523	Monomer (AUC 0.652)
0.00293942	0.0175479	20.9495	Monomer (AUC 0.652)
0.00294416	0.0175479	20.9492	Monomer (AUC 0.652)
0.00294889	0.0175479	20.943	Monomer (AUC 0.652)
0.00295362	0.0175479	20.9327	Monomer (AUC 0.652)
0.00295836	0.0175479	20.932	Monomer (AUC 0.652)
0.00296309	0.0175479	20.917	Monomer (AUC 0.652)
0.00296782	0.0175479	20.9137	Monomer (AUC 0.652)
0.00296782	0.0176245	20.9119	Monomer (AUC 0.652)
0.00296782	0.0177011	20.9048	Monomer (AUC 0.652)
0.00296782	0.0177778	20.8988	Monomer (AUC 0.652)
0.00297256	0.0177778	20.8985	Monomer (AUC 0.652)
0.00297729	0.0177778	20.8908	Monomer (AUC 0.652)
0.00298202	0.0177778	20.8613	Monomer (AUC 0.652)
0.00298676	0.0177778	20.842	Monomer (AUC 0.652)
0.00299149	0.0177778	20.8334	Monomer (AUC 0.652)
0.00299622	0.0177778	20.8225	Monomer (AUC 0.652)
0.00300096	0.0177778	20.8044	Monomer (AUC 0.652)
0.00300096	0.0178544	20.7973	Monomer (AUC 0.652)
0.00300096	0.017931	20.7841	Monomer (AUC 0.652)
0.00300569	0.017931	20.7791	Monomer (AUC 0.652)
0.00300569	0.0180077	20.7673	Monomer (AUC 0.652)
0.00301042	0.0180077	20.7662	Monomer (AUC 0.652)
0.00301516	0.0180077	20.7657	Monomer (AUC 0.652)
0.00301516	0.0180843	20.762	Monomer (AUC 0.652)
0.00301989	0.0180843	20.7507	Monomer (AUC 0.652)
0.00302462	0.0180843	20.7421	Monomer (AUC 0.652)
0.00302936	0.0180843	20.732	Monomer (AUC 0.652)
0.00302936	0.0181609	20.7206	Monomer (AUC 0.652)
0.00303409	0.0181609	20.6946	Monomer (AUC 0.652)
0.00303882	0.0181609	20.6852	Monomer (AUC 0.652)
0.00303882	0.0182375	20.6843	Monomer (AUC 0.652)
0.00303882	0.0183142	20.6822	Monomer (AUC 0.652)
0.00303882	0.0183908	20.68	Monomer (AUC 0.652)
0.00304356	0.0183908	20.6701	Monomer (AUC 0.652)
0.00304829	0.0183908	20.6653	Monomer (AUC 0.652)
0.00305302	0.0183908	20.6544	Monomer (AUC 0.652)
0.00305776	0.0183908	20.6373	Monomer (AUC 0.652)
0.00306249	0.0183908	20.6162	Monomer (AUC 0.652)
0.00306722	0.0183908	20.6078	Monomer (AUC 0.652)
0.00307196	0.0183908	20.5929	Monomer (AUC 0.652)
0.00307669	0.0183908	20.5881	Monomer (AUC 0.652)
0.00307669	0.0184674	20.5854	Monomer (AUC 0.652)
0.00308142	0.0184674	20.5807	Monomer (AUC 0.652)
0.00308616	0.0184674	20.5759	Monomer (AUC 0.652)
0.00309089	0.0184674	20.5707	Monomer (AUC 0.652)
0.00309089	0.0185441	20.5661	Monomer (AUC 0.652)
0.00309562	0.0185441	20.5608	Monomer (AUC 0.652)
0.00310036	0.0185441	20.5563	Monomer (AUC 0.652)
0.00310036	0.0186207	20.5343	Monomer (AUC 0.652)
0.00310036	0.0186973	20.5316	Monomer (AUC 0.652)
0.00310036	0.0187739	20.5252	Monomer (AUC 0.652)
0.00310509	0.0187739	20.507	Monomer (AUC 0.652)
0.00310982	0.0187739	20.4852	Monomer (AUC 0.652)
0.00311456	0.0187739	20.4815	Monomer (AUC 0.652)
0.00311929	0.0187739	20.4814	Monomer (AUC 0.652)
0.00312402	0.0187739	20.4705	Monomer (AUC 0.652)
0.00312402	0.0188506	20.4627	Monomer (AUC 0.652)
0.00312876	0.0188506	20.4611	Monomer (AUC 0.652)
0.00313349	0.0188506	20.4517	Monomer (AUC 0.652)
0.00313822	0.0188506	20.4486	Monomer (AUC 0.652)
0.00313822	0.0189272	20.4473	Monomer (AUC 0.652)
0.00314296	0.0189272	20.4455	Monomer (AUC 0.652)
0.00314769	0.0189272	20.4132	Monomer (AUC 0.652)
0.00315242	0.0189272	20.4059	Monomer (AUC 0.652)
0.00315716	0.0189272	20.3983	Monomer (AUC 0.652)
0.00315716	0.0190038	20.3922	Monomer (AUC 0.652)
0.00316189	0.0190038	20.3897	Monomer (AUC 0.652)
0.00316662	0.0190038	20.389	Monomer (AUC 0.652)
0.00317136	0.0190038	20.3688	Monomer (AUC 0.652)
0.00317136	0.0190805	20.3212	Monomer (AUC 0.652)
0.00317136	0.0191571	20.3065	Monomer (AUC 0.652)
0.00317609	0.0191571	20.2854	Monomer (AUC 0.652)
0.00318082	0.0191571	20.2848	Monomer (AUC 0.652)
0.00318556	0.0191571	20.2836	Monomer (AUC 0.652)
0.00319029	0.0191571	20.2784	Monomer (AUC 0.652)
0.00319502	0.0191571	20.265	Monomer (AUC 0.652)
0.00319976	0.0191571	20.2559	Monomer (AUC 0.652)
0.00320449	0.0191571	20.2529	Monomer (AUC 0.652)
0.00320449	0.0192337	20.2303	Monomer (AUC 0.652)
0.00320922	0.0192337	20.2226	Monomer (AUC 0.652)
0.00321396	0.0192337	20.2185	Monomer (AUC 0.652)
0.00321396	0.0193103	20.2132	Monomer (AUC 0.652)
0.00321396	0.019387	20.2126	Monomer (AUC 0.652)
0.00321869	0.019387	20.1988	Monomer (AUC 0.652)
0.00321869	0.0194636	20.1794	Monomer (AUC 0.652)
0.00322342	0.0194636	20.1738	Monomer (AUC 0.652)
0.00322816	0.0194636	20.1718	Monomer (AUC 0.652)
0.00323289	0.0194636	20.1604	Monomer (AUC 0.652)
0.00323762	0.0194636	20.151	Monomer (AUC 0.652)
0.00324236	0.0194636	20.1501	Monomer (AUC 0.652)
0.00324709	0.0194636	20.1413	Monomer (AUC 0.652)
0.00324709	0.0195402	20.1266	Monomer (AUC 0.652)
0.00325182	0.0195402	20.1243	Monomer (AUC 0.652)
0.00325656	0.0195402	20.1097	Monomer (AUC 0.652)
0.00326129	0.0195402	20.1068	Monomer (AUC 0.652)
0.00326602	0.0195402	20.0251	Monomer (AUC 0.652)
0.00327076	0.0195402	19.9889	Monomer (AUC 0.652)
0.00327549	0.0195402	19.9866	Monomer (AUC 0.652)
0.00328022	0.0195402	19.982	Monomer (AUC 0.652)
0.00328496	0.0195402	19.9788	Monomer (AUC 0.652)
0.00328969	0.0195402	19.9756	Monomer (AUC 0.652)
0.00329443	0.0195402	19.943	Monomer (AUC 0.652)
0.00329916	0.0195402	19.9377	Monomer (AUC 0.652)
0.00330389	0.0195402	19.9264	Monomer (AUC 0.652)
0.00330863	0.0195402	19.9103	Monomer (AUC 0.652)
0.00330863	0.0196169	19.9067	Monomer (AUC 0.652)
0.00331336	0.0196169	19.9065	Monomer (AUC 0.652)
0.00331809	0.0196169	19.9029	Monomer (AUC 0.652)
0.00332283	0.0196169	19.8915	Monomer (AUC 0.652)
0.00332756	0.0196169	19.8853	Monomer (AUC 0.652)
0.00333229	0.0196169	19.8756	Monomer (AUC 0.652)
0.00333703	0.0196169	19.8736	Monomer (AUC 0.652)
0.00334176	0.0196169	19.8722	Monomer (AUC 0.652)
0.00334649	0.0196169	19.8616	Monomer (AUC 0.652)
0.00335123	0.0196169	19.8424	Monomer (AUC 0.652)
0.00335123	0.0196935	19.8343	Monomer (AUC 0.652)
0.00335596	0.0196935	19.8316	Monomer (AUC 0.652)
0.00335596	0.0197701	19.8277	Monomer (AUC 0.652)
0.00336069	0.0197701	19.8004	Monomer (AUC 0.652)
0.00336543	0.0197701	19.7955	Monomer (AUC 0.652)
0.00337016	0.0197701	19.7919	Monomer (AUC 0.652)
0.00337016	0.0198467	19.7861	Monomer (AUC 0.652)
0.00337489	0.0198467	19.7843	Monomer (AUC 0.652)
0.00337963	0.0198467	19.7703	Monomer (AUC 0.652)
0.00338436	0.0198467	19.7673	Monomer (AUC 0.652)
0.00338909	0.0198467	19.7627	Monomer (AUC 0.652)
0.00339383	0.0198467	19.7583	Monomer (AUC 0.652)
0.00339856	0.0198467	19.7532	Monomer (AUC 0.652)
0.00340329	0.0198467	19.7451	Monomer (AUC 0.652)
0.00340803	0.0198467	19.7429	Monomer (AUC 0.652)
0.00341276	0.0198467	19.7215	Monomer (AUC 0.652)
0.00341749	0.0198467	19.7163	Monomer (AUC 0.652)
0.00342223	0.0198467	19.7145	Monomer (AUC 0.652)
0.00342696	0.0198467	19.7072	Monomer (AUC 0.652)
0.00343169	0.0198467	19.7008	Monomer (AUC 0.652)
0.00343643	0.0198467	19.6982	Monomer (AUC 0.652)
0.00343643	0.0199234	19.6898	Monomer (AUC 0.652)
0.00343643	0.02	19.6866	Monomer (AUC 0.652)
0.00344116	0.02	19.6752	Monomer (AUC 0.652)
0.00344589	0.02	19.6631	Monomer (AUC 0.652)
0.00345063	0.02	19.6458	Monomer (AUC 0.652)
0.00345536	0.02	19.6411	Monomer (AUC 0.652)
0.00346009	0.02	19.6357	Monomer (AUC 0.652)
0.00346483	0.02	19.6342	Monomer (AUC 0.652)
0.00346483	0.0200766	19.6294	Monomer (AUC 0.652)
0.00346956	0.0200766	19.626	Monomer (AUC 0.652)
0.00347429	0.0200766	19.6199	Monomer (AUC 0.652)
0.00347429	0.0201533	19.6195	Monomer (AUC 0.652)
0.00347429	0.0202299	19.6128	Monomer (AUC 0.652)
0.00347903	0.0202299	19.6127	Monomer (AUC 0.652)
0.00348376	0.0202299	19.6106	Monomer (AUC 0.652)
0.00348849	0.0202299	19.6098	Monomer (AUC 0.652)
0.00348849	0.0203065	19.6077	Monomer (AUC 0.652)
0.00349323	0.0203065	19.6044	Monomer (AUC 0.652)
0.00349796	0.0203065	19.6039	Monomer (AUC 0.652)
0.00350269	0.0203065	19.5883	Monomer (AUC 0.652)
0.00350743	0.0203065	19.5838	Monomer (AUC 0.652)
0.00351216	0.0203065	19.5837	Monomer (AUC 0.652)
0.00351689	0.0203065	19.5714	Monomer (AUC 0.652)
0.00352163	0.0203065	19.5693	Monomer (AUC 0.652)
0.00352636	0.0203065	19.5688	Monomer (AUC 0.652)
0.00352636	0.0203831	19.5641	Monomer (AUC 0.652)
0.00353109	0.0203831	19.5573	Monomer (AUC 0.652)
0.00353583	0.0203831	19.5555	Monomer (AUC 0.652)
0.00354056	0.0203831	19.5499	Monomer (AUC 0.652)
0.00354529	0.0203831	19.5489	Monomer (AUC 0.652)
0.00354529	0.0204598	19.5417	Monomer (AUC 0.652)
0.00354529	0.0205364	19.541	Monomer (AUC 0.652)
0.00354529	0.020613	19.5405	Monomer (AUC 0.652)
0.00354529	0.0206897	19.5384	Monomer (AUC 0.652)
0.00355003	0.0206897	19.5352	Monomer (AUC 0.652)
0.00355949	0.0206897	19.5217	Monomer (AUC 0.652)
0.00356423	0.0206897	19.5153	Monomer (AUC 0.652)
0.00356423	0.0207663	19.4967	Monomer (AUC 0.652)
0.00356423	0.0208429	19.4958	Monomer (AUC 0.652)
0.00356896	0.0208429	19.4898	Monomer (AUC 0.652)
0.00357369	0.0208429	19.482	Monomer (AUC 0.652)
0.00357843	0.0208429	19.4788	Monomer (AUC 0.652)
0.00358316	0.0208429	19.4765	Monomer (AUC 0.652)
0.00358789	0.0208429	19.4637	Monomer (AUC 0.652)
0.00359263	0.0208429	19.4598	Monomer (AUC 0.652)
0.00359263	0.0209195	19.4578	Monomer (AUC 0.652)
0.00359736	0.0209195	19.4561	Monomer (AUC 0.652)
0.00360209	0.0209195	19.4531	Monomer (AUC 0.652)
0.00360683	0.0209195	19.4481	Monomer (AUC 0.652)
0.00360683	0.0209962	19.4449	Monomer (AUC 0.652)
0.00360683	0.0210728	19.4238	Monomer (AUC 0.652)
0.00361156	0.0210728	19.4228	Monomer (AUC 0.652)
0.00361629	0.0210728	19.4212	Monomer (AUC 0.652)
0.00362103	0.0210728	19.3998	Monomer (AUC 0.652)
0.00362576	0.0210728	19.395	Monomer (AUC 0.652)
0.00362576	0.0211494	19.3921	Monomer (AUC 0.652)
0.00363049	0.0211494	19.3792	Monomer (AUC 0.652)
0.00363523	0.0211494	19.3743	Monomer (AUC 0.652)
0.00363996	0.0211494	19.3494	Monomer (AUC 0.652)
0.00364469	0.0211494	19.3387	Monomer (AUC 0.652)
0.00364943	0.0211494	19.3355	Monomer (AUC 0.652)
0.00365416	0.0211494	19.3178	Monomer (AUC 0.652)
0.00365416	0.0212261	19.3143	Monomer (AUC 0.652)
0.00365889	0.0212261	19.3129	Monomer (AUC 0.652)
0.00366363	0.0212261	19.3034	Monomer (AUC 0.652)
0.00366836	0.0212261	19.2975	Monomer (AUC 0.652)
0.00367309	0.0212261	19.2874	Monomer (AUC 0.652)
0.00367783	0.0212261	19.2577	Monomer (AUC 0.652)
0.00368256	0.0212261	19.2417	Monomer (AUC 0.652)
0.00368729	0.0212261	19.2111	Monomer (AUC 0.652)
0.00369203	0.0212261	19.2088	Monomer (AUC 0.652)
0.00369676	0.0212261	19.2087	Monomer (AUC 0.652)
0.00370149	0.0212261	19.2038	Monomer (AUC 0.652)
0.00370623	0.0212261	19.2017	Monomer (AUC 0.652)
0.00371096	0.0212261	19.1917	Monomer (AUC 0.652)
0.00371569	0.0212261	19.1908	Monomer (AUC 0.652)
0.00372043	0.0212261	19.1895	Monomer (AUC 0.652)
0.00372516	0.0212261	19.1872	Monomer (AUC 0.652)
0.0037299	0.0212261	19.1805	Monomer (AUC 0.652)
0.00373463	0.0212261	19.1556	Monomer (AUC 0.652)
0.00373936	0.0212261	19.1548	Monomer (AUC 0.652)
0.0037441	0.0212261	19.1493	Monomer (AUC 0.652)
0.00374883	0.0212261	19.1392	Monomer (AUC 0.652)
0.00375356	0.0212261	19.1329	Monomer (AUC 0.652)
0.0037583	0.0212261	19.1296	Monomer (AUC 0.652)
0.00376303	0.0212261	19.1234	Monomer (AUC 0.652)
0.00376776	0.0212261	19.1149	Monomer (AUC 0.652)
0.0037725	0.0212261	19.1071	Monomer (AUC 0.652)
0.00377723	0.0212261	19.104	Monomer (AUC 0.652)
0.00378196	0.0212261	19.1013	Monomer (AUC 0.652)
0.00378196	0.0213027	19.0886	Monomer (AUC 0.652)
0.00378196	0.0213793	19.0878	Monomer (AUC 0.652)
0.0037867	0.0213793	19.0868	Monomer (AUC 0.652)
0.0037867	0.0214559	19.0565	Monomer (AUC 0.652)
0.00379143	0.0214559	19.0546	Monomer (AUC 0.652)
0.00379143	0.0215326	19.0453	Monomer (AUC 0.652)
0.00379616	0.0215326	19.0415	Monomer (AUC 0.652)
0.0038009	0.0215326	19.0363	Monomer (AUC 0.652)
0.00380563	0.0215326	19.0311	Monomer (AUC 0.652)
0.00381036	0.0215326	19.0306	Monomer (AUC 0.652)
0.00381036	0.0216092	19.0298	Monomer (AUC 0.652)
0.0038151	0.0216092	19.0271	Monomer (AUC 0.652)
0.00381983	0.0216092	19.0132	Monomer (AUC 0.652)
0.00382456	0.0216092	19.0063	Monomer (AUC 0.652)
0.0038293	0.0216092	19.0044	Monomer (AUC 0.652)
0.0038293	0.0216858	19.0014	Monomer (AUC 0.652)
0.00383403	0.0216858	18.993	Monomer (AUC 0.652)
0.00383403	0.0217625	18.9921	Monomer (AUC 0.652)
0.00383876	0.0217625	18.988	Monomer (AUC 0.652)
0.00383876	0.0218391	18.9861	Monomer (AUC 0.652)
0.0038435	0.0218391	18.9816	Monomer (AUC 0.652)
0.00384823	0.0218391	18.9648	Monomer (AUC 0.652)
0.00385296	0.0218391	18.9609	Monomer (AUC 0.652)
0.0038577	0.0218391	18.9335	Monomer (AUC 0.652)
0.0038577	0.0219157	18.9317	Monomer (AUC 0.652)
0.00386243	0.0219923	18.9261	Monomer (AUC 0.652)
0.00386716	0.0219923	18.9044	Monomer (AUC 0.652)
0.0038719	0.0219923	18.8953	Monomer (AUC 0.652)
0.0038719	0.022069	18.8934	Monomer (AUC 0.652)
0.00387663	0.022069	18.8926	Monomer (AUC 0.652)
0.00387663	0.0221456	18.8903	Monomer (AUC 0.652)
0.00387663	0.0222222	18.8824	Monomer (AUC 0.652)
0.00388136	0.0222222	18.8769	Monomer (AUC 0.652)
0.00388136	0.0222989	18.8683	Monomer (AUC 0.652)
0.0038861	0.0222989	18.8623	Monomer (AUC 0.652)
0.0038861	0.0223755	18.8492	Monomer (AUC 0.652)
0.00389083	0.0223755	18.8365	Monomer (AUC 0.652)
0.00389556	0.0223755	18.8117	Monomer (AUC 0.652)
0.0039003	0.0223755	18.8036	Monomer (AUC 0.652)
0.00390503	0.0224521	18.8018	Monomer (AUC 0.652)
0.00390976	0.0224521	18.7996	Monomer (AUC 0.652)
0.0039145	0.0224521	18.7987	Monomer (AUC 0.652)
0.0039145	0.0225287	18.7978	Monomer (AUC 0.652)
0.00391923	0.0225287	18.7973	Monomer (AUC 0.652)
0.00392396	0.0225287	18.7916	Monomer (AUC 0.652)
0.0039287	0.0225287	18.7891	Monomer (AUC 0.652)
0.0039287	0.0226054	18.7882	Monomer (AUC 0.652)
0.00393343	0.0226054	18.7867	Monomer (AUC 0.652)
0.00393816	0.0226054	18.7864	Monomer (AUC 0.652)
0.0039429	0.0226054	18.7855	Monomer (AUC 0.652)
0.00394763	0.0226054	18.7822	Monomer (AUC 0.652)
0.00395236	0.0226054	18.782	Monomer (AUC 0.652)
0.0039571	0.0226054	18.7687	Monomer (AUC 0.652)
0.0039571	0.022682	18.7669	Monomer (AUC 0.652)
0.0039571	0.0227586	18.7643	Monomer (AUC 0.652)
0.0039571	0.0228352	18.7626	Monomer (AUC 0.652)
0.00396183	0.0228352	18.7573	Monomer (AUC 0.652)
0.00396656	0.0228352	18.7569	Monomer (AUC 0.652)
0.0039713	0.0228352	18.7551	Monomer (AUC 0.652)
0.00397603	0.0228352	18.7537	Monomer (AUC 0.652)
0.00398076	0.0228352	18.753	Monomer (AUC 0.652)
0.0039855	0.0228352	18.7338	Monomer (AUC 0.652)
0.00399023	0.0228352	18.7266	Monomer (AUC 0.652)
0.00399496	0.0228352	18.7218	Monomer (AUC 0.652)
0.0039997	0.0228352	18.719	Monomer (AUC 0.652)
0.00400443	0.0228352	18.716	Monomer (AUC 0.652)
0.00400443	0.0229119	18.7127	Monomer (AUC 0.652)
0.00400916	0.0229119	18.7103	Monomer (AUC 0.652)
0.0040139	0.0229119	18.7078	Monomer (AUC 0.652)
0.00401863	0.0229119	18.6905	Monomer (AUC 0.652)
0.00402336	0.0229119	18.6856	Monomer (AUC 0.652)
0.0040281	0.0229119	18.6851	Monomer (AUC 0.652)
0.00403283	0.0229119	18.6749	Monomer (AUC 0.652)
0.00403756	0.0229119	18.6724	Monomer (AUC 0.652)
0.0040423	0.0229119	18.6646	Monomer (AUC 0.652)
0.0040423	0.0229885	18.6515	Monomer (AUC 0.652)
0.00404703	0.0229885	18.6452	Monomer (AUC 0.652)
0.00405176	0.0229885	18.639	Monomer (AUC 0.652)
0.0040565	0.0229885	18.6336	Monomer (AUC 0.652)
0.0040565	0.0230651	18.6307	Monomer (AUC 0.652)
0.0040565	0.0231418	18.6304	Monomer (AUC 0.652)
0.00406123	0.0231418	18.6215	Monomer (AUC 0.652)
0.00406596	0.0231418	18.6108	Monomer (AUC 0.652)
0.00406596	0.0232184	18.6023	Monomer (AUC 0.652)
0.0040707	0.0232184	18.5986	Monomer (AUC 0.652)
0.00407543	0.0232184	18.5979	Monomer (AUC 0.652)
0.00407543	0.023295	18.5964	Monomer (AUC 0.652)
0.00407543	0.0233716	18.5937	Monomer (AUC 0.652)
0.00408016	0.0233716	18.5895	Monomer (AUC 0.652)
0.0040849	0.0233716	18.5813	Monomer (AUC 0.652)
0.00408963	0.0233716	18.5804	Monomer (AUC 0.652)
0.00409436	0.0233716	18.5167	Monomer (AUC 0.652)
0.0040991	0.0233716	18.5128	Monomer (AUC 0.652)
0.00410383	0.0233716	18.5086	Monomer (AUC 0.652)
0.00410856	0.0233716	18.4906	Monomer (AUC 0.652)
0.0041133	0.0233716	18.4898	Monomer (AUC 0.652)
0.00411803	0.0233716	18.4879	Monomer (AUC 0.652)
0.00412276	0.0233716	18.4844	Monomer (AUC 0.652)
0.0041275	0.0233716	18.4789	Monomer (AUC 0.652)
0.00413223	0.0233716	18.4764	Monomer (AUC 0.652)
0.00413223	0.0234483	18.4726	Monomer (AUC 0.652)
0.00413696	0.0234483	18.4611	Monomer (AUC 0.652)
0.0041417	0.0234483	18.4576	Monomer (AUC 0.652)
0.00414643	0.0234483	18.4369	Monomer (AUC 0.652)
0.00415116	0.0234483	18.4322	Monomer (AUC 0.652)
0.00415116	0.0235249	18.4279	Monomer (AUC 0.652)
0.0041559	0.0235249	18.4252	Monomer (AUC 0.652)
0.00416063	0.0235249	18.4009	Monomer (AUC 0.652)
0.00416536	0.0235249	18.3964	Monomer (AUC 0.652)
0.0041701	0.0235249	18.3933	Monomer (AUC 0.652)
0.00417483	0.0235249	18.3904	Monomer (AUC 0.652)
0.00417957	0.0235249	18.3869	Monomer (AUC 0.652)
0.00417957	0.0236015	18.3848	Monomer (AUC 0.652)
0.0041843	0.0236015	18.3818	Monomer (AUC 0.652)
0.00418903	0.0236015	18.3779	Monomer (AUC 0.652)
0.00418903	0.0236782	18.3651	Monomer (AUC 0.652)
0.00419377	0.0236782	18.3582	Monomer (AUC 0.652)
0.0041985	0.0236782	18.3396	Monomer (AUC 0.652)
0.00420323	0.0236782	18.3391	Monomer (AUC 0.652)
0.00420797	0.0236782	18.339	Monomer (AUC 0.652)
0.0042127	0.0236782	18.3383	Monomer (AUC 0.652)
0.0042127	0.0237548	18.3225	Monomer (AUC 0.652)
0.00421743	0.0237548	18.3189	Monomer (AUC 0.652)
0.00421743	0.0238314	18.3146	Monomer (AUC 0.652)
0.00422217	0.0238314	18.3145	Monomer (AUC 0.652)
0.0042269	0.0238314	18.3096	Monomer (AUC 0.652)
0.00423163	0.0238314	18.3058	Monomer (AUC 0.652)
0.00423163	0.023908	18.3001	Monomer (AUC 0.652)
0.00423163	0.0239847	18.2876	Monomer (AUC 0.652)
0.00423637	0.0239847	18.2782	Monomer (AUC 0.652)
0.0042411	0.0239847	18.272	Monomer (AUC 0.652)
0.00424583	0.0239847	18.2628	Monomer (AUC 0.652)
0.00425057	0.0239847	18.2562	Monomer (AUC 0.652)
0.0042553	0.0239847	18.2394	Monomer (AUC 0.652)
0.00426003	0.0239847	18.2261	Monomer (AUC 0.652)
0.00426477	0.0239847	18.2165	Monomer (AUC 0.652)
0.0042695	0.0239847	18.2089	Monomer (AUC 0.652)
0.00427423	0.0239847	18.2041	Monomer (AUC 0.652)
0.00427897	0.0239847	18.1925	Monomer (AUC 0.652)
0.0042837	0.0239847	18.1918	Monomer (AUC 0.652)
0.00428843	0.0239847	18.1838	Monomer (AUC 0.652)
0.00429317	0.0239847	18.1815	Monomer (AUC 0.652)
0.0042979	0.0239847	18.1789	Monomer (AUC 0.652)
0.00430263	0.0239847	18.1759	Monomer (AUC 0.652)
0.00430737	0.0239847	18.1746	Monomer (AUC 0.652)
0.0043121	0.0239847	18.1643	Monomer (AUC 0.652)
0.00431683	0.0239847	18.1607	Monomer (AUC 0.652)
0.00432157	0.0239847	18.1545	Monomer (AUC 0.652)
0.0043263	0.0239847	18.1543	Monomer (AUC 0.652)
0.00433103	0.0239847	18.1535	Monomer (AUC 0.652)
0.00433577	0.0239847	18.1534	Monomer (AUC 0.652)
0.00433577	0.0240613	18.1532	Monomer (AUC 0.652)
0.0043405	0.0240613	18.1451	Monomer (AUC 0.652)
0.00434523	0.0240613	18.1398	Monomer (AUC 0.652)
0.00434523	0.0241379	18.1383	Monomer (AUC 0.652)
0.00434997	0.0241379	18.1378	Monomer (AUC 0.652)
0.0043547	0.0241379	18.1333	Monomer (AUC 0.652)
0.00435943	0.0241379	18.1323	Monomer (AUC 0.652)
0.00436417	0.0241379	18.127	Monomer (AUC 0.652)
0.0043689	0.0241379	18.1197	Monomer (AUC 0.652)
0.00437363	0.0241379	18.1155	Monomer (AUC 0.652)
0.00437837	0.0241379	18.1106	Monomer (AUC 0.652)
0.00437837	0.0242146	18.1049	Monomer (AUC 0.652)
0.0043831	0.0242146	18.1015	Monomer (AUC 0.652)
0.0043831	0.0242912	18.083	Monomer (AUC 0.652)
0.00438783	0.0242912	18.0745	Monomer (AUC 0.652)
0.00439257	0.0242912	18.0723	Monomer (AUC 0.652)
0.0043973	0.0242912	18.0718	Monomer (AUC 0.652)
0.0043973	0.0243678	18.0696	Monomer (AUC 0.652)
0.00440203	0.0243678	18.0676	Monomer (AUC 0.652)
0.00440677	0.0243678	18.0644	Monomer (AUC 0.652)
0.0044115	0.0243678	18.043	Monomer (AUC 0.652)
0.00441623	0.0243678	18.0369	Monomer (AUC 0.652)
0.00442097	0.0243678	18.0343	Monomer (AUC 0.652)
0.0044257	0.0243678	18.0297	Monomer (AUC 0.652)
0.0044257	0.0244444	18.0233	Monomer (AUC 0.652)
0.00443043	0.0244444	18.0231	Monomer (AUC 0.652)
0.00443517	0.0244444	18.0161	Monomer (AUC 0.652)
0.00443517	0.0245211	18.0154	Monomer (AUC 0.652)
0.0044399	0.0245211	18.0148	Monomer (AUC 0.652)
0.00444463	0.0245211	18.0136	Monomer (AUC 0.652)
0.00444937	0.0245211	18.0129	Monomer (AUC 0.652)
0.0044541	0.0245211	18.0071	Monomer (AUC 0.652)
0.00445883	0.0245211	17.9988	Monomer (AUC 0.652)
0.00446357	0.0245211	17.9964	Monomer (AUC 0.652)
0.0044683	0.0245211	17.9952	Monomer (AUC 0.652)
0.00447303	0.0245211	17.9935	Monomer (AUC 0.652)
0.00447777	0.0245211	17.9925	Monomer (AUC 0.652)
0.0044825	0.0245211	17.9729	Monomer (AUC 0.652)
0.00448723	0.0245211	17.9708	Monomer (AUC 0.652)
0.00449197	0.0245211	17.9691	Monomer (AUC 0.652)
0.0044967	0.0245211	17.9614	Monomer (AUC 0.652)
0.0044967	0.0245977	17.9599	Monomer (AUC 0.652)
0.00450143	0.0245977	17.9534	Monomer (AUC 0.652)
0.00450617	0.0245977	17.9489	Monomer (AUC 0.652)
0.0045109	0.0245977	17.9287	Monomer (AUC 0.652)
0.00451563	0.0245977	17.9265	Monomer (AUC 0.652)
0.00452037	0.0245977	17.9171	Monomer (AUC 0.652)
0.0045251	0.0245977	17.9098	Monomer (AUC 0.652)
0.0045251	0.0246743	17.909	Monomer (AUC 0.652)
0.00452983	0.0246743	17.8968	Monomer (AUC 0.652)
0.00453457	0.0246743	17.8947	Monomer (AUC 0.652)
0.0045393	0.0246743	17.8922	Monomer (AUC 0.652)
0.00454403	0.0246743	17.8888	Monomer (AUC 0.652)
0.00454877	0.0246743	17.8876	Monomer (AUC 0.652)
0.00454877	0.024751	17.8784	Monomer (AUC 0.652)
0.0045535	0.024751	17.8783	Monomer (AUC 0.652)
0.0045535	0.0248276	17.8776	Monomer (AUC 0.652)
0.00455823	0.0248276	17.8763	Monomer (AUC 0.652)
0.00456297	0.0248276	17.8702	Monomer (AUC 0.652)
0.0045677	0.0248276	17.8647	Monomer (AUC 0.652)
0.00457243	0.0248276	17.8599	Monomer (AUC 0.652)
0.00457717	0.0248276	17.8524	Monomer (AUC 0.652)
0.0045819	0.0248276	17.8426	Monomer (AUC 0.652)
0.00458663	0.0248276	17.8389	Monomer (AUC 0.652)
0.00459137	0.0248276	17.837	Monomer (AUC 0.652)
0.0045961	0.0248276	17.836	Monomer (AUC 0.652)
0.00460083	0.0248276	17.8351	Monomer (AUC 0.652)
0.00460557	0.0248276	17.8296	Monomer (AUC 0.652)
0.0046103	0.0248276	17.8279	Monomer (AUC 0.652)
0.00461504	0.0248276	17.8176	Monomer (AUC 0.652)
0.00461504	0.0249042	17.8121	Monomer (AUC 0.652)
0.00461977	0.0249042	17.808	Monomer (AUC 0.652)
0.0046245	0.0249042	17.8005	Monomer (AUC 0.652)
0.00462924	0.0249042	17.7995	Monomer (AUC 0.652)
0.00463397	0.0249042	17.7883	Monomer (AUC 0.652)
0.0046387	0.0249042	17.7758	Monomer (AUC 0.652)
0.00464344	0.0249042	17.7715	Monomer (AUC 0.652)
0.00464817	0.0249042	17.7627	Monomer (AUC 0.652)
0.00464817	0.0249808	17.7594	Monomer (AUC 0.652)
0.00464817	0.0250575	17.7554	Monomer (AUC 0.652)
0.00464817	0.0251341	17.7404	Monomer (AUC 0.652)
0.0046529	0.0251341	17.736	Monomer (AUC 0.652)
0.00465764	0.0251341	17.7359	Monomer (AUC 0.652)
0.00465764	0.0252107	17.7263	Monomer (AUC 0.652)
0.00466237	0.0252107	17.7252	Monomer (AUC 0.652)
0.0046671	0.0252107	17.7055	Monomer (AUC 0.652)
0.0046671	0.0252874	17.7031	Monomer (AUC 0.652)
0.00467184	0.0252874	17.6919	Monomer (AUC 0.652)
0.00467184	0.025364	17.686	Monomer (AUC 0.652)
0.00467657	0.025364	17.6836	Monomer (AUC 0.652)
0.00467657	0.0254406	17.6827	Monomer (AUC 0.652)
0.0046813	0.0254406	17.68	Monomer (AUC 0.652)
0.00468604	0.0254406	17.6766	Monomer (AUC 0.652)
0.00468604	0.0255172	17.6649	Monomer (AUC 0.652)
0.00469077	0.0255172	17.6599	Monomer (AUC 0.652)
0.0046955	0.0255172	17.6554	Monomer (AUC 0.652)
0.00470024	0.0255172	17.6553	Monomer (AUC 0.652)
0.00470024	0.0255939	17.6549	Monomer (AUC 0.652)
0.00470497	0.0255939	17.6495	Monomer (AUC 0.652)
0.0047097	0.0255939	17.6192	Monomer (AUC 0.652)
0.0047097	0.0256705	17.6171	Monomer (AUC 0.652)
0.00471444	0.0256705	17.6106	Monomer (AUC 0.652)
0.00471917	0.0256705	17.6057	Monomer (AUC 0.652)
0.0047239	0.0256705	17.5938	Monomer (AUC 0.652)
0.00472864	0.0256705	17.5931	Monomer (AUC 0.652)
0.00473337	0.0256705	17.5896	Monomer (AUC 0.652)
0.0047381	0.0256705	17.5869	Monomer (AUC 0.652)
0.00474284	0.0256705	17.5817	Monomer (AUC 0.652)
0.00474757	0.0256705	17.5742	Monomer (AUC 0.652)
0.0047523	0.0256705	17.5728	Monomer (AUC 0.652)
0.00475704	0.0256705	17.5642	Monomer (AUC 0.652)
0.00476177	0.0256705	17.5571	Monomer (AUC 0.652)
0.0047665	0.0256705	17.5474	Monomer (AUC 0.652)
0.00477124	0.0256705	17.5445	Monomer (AUC 0.652)
0.00477597	0.0256705	17.5417	Monomer (AUC 0.652)
0.00477597	0.0257471	17.5382	Monomer (AUC 0.652)
0.0047807	0.0257471	17.533	Monomer (AUC 0.652)
0.00478544	0.0257471	17.5143	Monomer (AUC 0.652)
0.00479017	0.0257471	17.5036	Monomer (AUC 0.652)
0.0047949	0.0257471	17.4961	Monomer (AUC 0.652)
0.00479964	0.0257471	17.4937	Monomer (AUC 0.652)
0.00480437	0.0257471	17.4851	Monomer (AUC 0.652)
0.00480437	0.0258238	17.4815	Monomer (AUC 0.652)
0.0048091	0.0258238	17.4799	Monomer (AUC 0.652)
0.00481384	0.0258238	17.4667	Monomer (AUC 0.652)
0.00481384	0.0259004	17.465	Monomer (AUC 0.652)
0.00481857	0.0259004	17.4648	Monomer (AUC 0.652)
0.00481857	0.025977	17.4613	Monomer (AUC 0.652)
0.0048233	0.025977	17.4558	Monomer (AUC 0.652)
0.00482804	0.025977	17.4407	Monomer (AUC 0.652)
0.00482804	0.0260536	17.4331	Monomer (AUC 0.652)
0.00482804	0.0261303	17.4317	Monomer (AUC 0.652)
0.00482804	0.0262069	17.4292	Monomer (AUC 0.652)
0.00483277	0.0262069	17.4219	Monomer (AUC 0.652)
0.0048375	0.0262069	17.4168	Monomer (AUC 0.652)
0.00484224	0.0262069	17.4148	Monomer (AUC 0.652)
0.00484697	0.0262069	17.4115	Monomer (AUC 0.652)
0.0048517	0.0262069	17.3994	Monomer (AUC 0.652)
0.00485644	0.0262069	17.3978	Monomer (AUC 0.652)
0.00485644	0.0262835	17.3933	Monomer (AUC 0.652)
0.00486117	0.0262835	17.3867	Monomer (AUC 0.652)
0.0048659	0.0262835	17.3772	Monomer (AUC 0.652)
0.0048659	0.0263602	17.3525	Monomer (AUC 0.652)
0.00487064	0.0263602	17.3457	Monomer (AUC 0.652)
0.00487537	0.0263602	17.3453	Monomer (AUC 0.652)
0.00487537	0.0264368	17.341	Monomer (AUC 0.652)
0.0048801	0.0264368	17.3375	Monomer (AUC 0.652)
0.00488484	0.0264368	17.3281	Monomer (AUC 0.652)
0.00488957	0.0264368	17.3225	Monomer (AUC 0.652)
0.0048943	0.0264368	17.3215	Monomer (AUC 0.652)
0.00489904	0.0264368	17.29	Monomer (AUC 0.652)
0.00489904	0.0265134	17.2887	Monomer (AUC 0.652)
0.00490377	0.0265134	17.2846	Monomer (AUC 0.652)
0.0049085	0.0265134	17.2831	Monomer (AUC 0.652)
0.0049085	0.02659	17.2752	Monomer (AUC 0.652)
0.00491324	0.02659	17.267	Monomer (AUC 0.652)
0.00491797	0.02659	17.262	Monomer (AUC 0.652)
0.0049227	0.02659	17.2618	Monomer (AUC 0.652)
0.00492744	0.02659	17.2613	Monomer (AUC 0.652)
0.00493217	0.02659	17.2517	Monomer (AUC 0.652)
0.0049369	0.02659	17.2469	Monomer (AUC 0.652)
0.00494164	0.02659	17.2464	Monomer (AUC 0.652)
0.00494637	0.02659	17.2366	Monomer (AUC 0.652)
0.0049511	0.02659	17.231	Monomer (AUC 0.652)
0.00495584	0.02659	17.2303	Monomer (AUC 0.652)
0.00496057	0.02659	17.2276	Monomer (AUC 0.652)
0.0049653	0.02659	17.2243	Monomer (AUC 0.652)
0.00497004	0.02659	17.2184	Monomer (AUC 0.652)
0.00497477	0.02659	17.2068	Monomer (AUC 0.652)
0.00497477	0.0266667	17.2063	Monomer (AUC 0.652)
0.0049795	0.0266667	17.2048	Monomer (AUC 0.652)
0.0049795	0.0267433	17.2009	Monomer (AUC 0.652)
0.0049795	0.0268199	17.199	Monomer (AUC 0.652)
0.00498424	0.0268199	17.1985	Monomer (AUC 0.652)
0.00498424	0.0268966	17.1896	Monomer (AUC 0.652)
0.00498897	0.0268966	17.1846	Monomer (AUC 0.652)
0.0049937	0.0268966	17.1824	Monomer (AUC 0.652)
0.0049937	0.0269732	17.1772	Monomer (AUC 0.652)
0.00499844	0.0269732	17.1741	Monomer (AUC 0.652)
0.00500317	0.0269732	17.173	Monomer (AUC 0.652)
0.0050079	0.0269732	17.1678	Monomer (AUC 0.652)
0.00501264	0.0269732	17.1677	Monomer (AUC 0.652)
0.00501737	0.0269732	17.1673	Monomer (AUC 0.652)
0.0050221	0.0269732	17.1606	Monomer (AUC 0.652)
0.00502684	0.0269732	17.1547	Monomer (AUC 0.652)
0.00503157	0.0269732	17.1495	Monomer (AUC 0.652)
0.0050363	0.0269732	17.1409	Monomer (AUC 0.652)
0.0050363	0.0270498	17.136	Monomer (AUC 0.652)
0.00504104	0.0270498	17.135	Monomer (AUC 0.652)
0.00504577	0.0270498	17.118	Monomer (AUC 0.652)
0.00505051	0.0270498	17.1105	Monomer (AUC 0.652)
0.00505051	0.0271264	17.1018	Monomer (AUC 0.652)
0.00505524	0.0271264	17.089	Monomer (AUC 0.652)
0.00505524	0.0272797	17.0838	Monomer (AUC 0.652)
0.00505997	0.0272797	17.0757	Monomer (AUC 0.652)
0.00506471	0.0272797	17.0718	Monomer (AUC 0.652)
0.00506471	0.0273563	17.0616	Monomer (AUC 0.652)
0.00506944	0.0273563	17.0593	Monomer (AUC 0.652)
0.00506944	0.027433	17.0589	Monomer (AUC 0.652)
0.00507417	0.027433	17.0562	Monomer (AUC 0.652)
0.00507891	0.027433	17.0526	Monomer (AUC 0.652)
0.00508364	0.027433	17.0513	Monomer (AUC 0.652)
0.00508837	0.027433	17.03	Monomer (AUC 0.652)
0.00508837	0.0275096	17.0282	Monomer (AUC 0.652)
0.00509311	0.0275096	17.0164	Monomer (AUC 0.652)
0.00509311	0.0275862	17.0074	Monomer (AUC 0.652)
0.00509784	0.0275862	17.0051	Monomer (AUC 0.652)
0.00510257	0.0275862	17.0044	Monomer (AUC 0.652)
0.00510731	0.0275862	16.9978	Monomer (AUC 0.652)
0.00511204	0.0275862	16.9977	Monomer (AUC 0.652)
0.00511204	0.0276628	16.9861	Monomer (AUC 0.652)
0.00511204	0.0277395	16.9781	Monomer (AUC 0.652)
0.00511677	0.0277395	16.9775	Monomer (AUC 0.652)
0.00512151	0.0277395	16.9697	Monomer (AUC 0.652)
0.00512151	0.0278161	16.9685	Monomer (AUC 0.652)
0.00512151	0.0278927	16.9618	Monomer (AUC 0.652)
0.00512624	0.0278927	16.9528	Monomer (AUC 0.652)
0.00513097	0.0278927	16.9445	Monomer (AUC 0.652)
0.00513571	0.0278927	16.9392	Monomer (AUC 0.652)
0.00514044	0.0279693	16.9385	Monomer (AUC 0.652)
0.00514517	0.0279693	16.9368	Monomer (AUC 0.652)
0.00514991	0.0279693	16.9354	Monomer (AUC 0.652)
0.00514991	0.028046	16.9156	Monomer (AUC 0.652)
0.00514991	0.0281226	16.9088	Monomer (AUC 0.652)
0.00515464	0.0281226	16.9066	Monomer (AUC 0.652)
0.00515937	0.0281226	16.9052	Monomer (AUC 0.652)
0.00516411	0.0281226	16.8993	Monomer (AUC 0.652)
0.00516884	0.0281226	16.8872	Monomer (AUC 0.652)
0.00517357	0.0281226	16.8822	Monomer (AUC 0.652)
0.00517831	0.0281226	16.8797	Monomer (AUC 0.652)
0.00518304	0.0281226	16.8792	Monomer (AUC 0.652)
0.00518777	0.0281226	16.8757	Monomer (AUC 0.652)
0.00519251	0.0281226	16.875	Monomer (AUC 0.652)
0.00519724	0.0281226	16.8739	Monomer (AUC 0.652)
0.00519724	0.0281992	16.8718	Monomer (AUC 0.652)
0.00520197	0.0281992	16.858	Monomer (AUC 0.652)
0.00520671	0.0281992	16.8564	Monomer (AUC 0.652)
0.00521144	0.0281992	16.8553	Monomer (AUC 0.652)
0.00521144	0.0282759	16.8534	Monomer (AUC 0.652)
0.00521617	0.0282759	16.8473	Monomer (AUC 0.652)
0.00522091	0.0282759	16.8449	Monomer (AUC 0.652)
0.00522564	0.0283525	16.8348	Monomer (AUC 0.652)
0.00522564	0.0284291	16.8335	Monomer (AUC 0.652)
0.00523037	0.0284291	16.8178	Monomer (AUC 0.652)
0.00523511	0.0284291	16.8134	Monomer (AUC 0.652)
0.00523984	0.0284291	16.8097	Monomer (AUC 0.652)
0.00523984	0.0285057	16.8058	Monomer (AUC 0.652)
0.00524457	0.0285057	16.7987	Monomer (AUC 0.652)
0.00524931	0.0285057	16.7983	Monomer (AUC 0.652)
0.00525404	0.0285057	16.7968	Monomer (AUC 0.652)
0.00525877	0.0285057	16.7952	Monomer (AUC 0.652)
0.00526351	0.0285057	16.7939	Monomer (AUC 0.652)
0.00526824	0.0285057	16.788	Monomer (AUC 0.652)
0.00527297	0.0285057	16.7878	Monomer (AUC 0.652)
0.00527771	0.0285057	16.7877	Monomer (AUC 0.652)
0.00528244	0.0285057	16.7689	Monomer (AUC 0.652)
0.00529191	0.0285057	16.7619	Monomer (AUC 0.652)
0.00529664	0.0285057	16.7613	Monomer (AUC 0.652)
0.00530137	0.0285057	16.7523	Monomer (AUC 0.652)
0.00530611	0.0285057	16.7497	Monomer (AUC 0.652)
0.00531084	0.0285057	16.7399	Monomer (AUC 0.652)
0.00531557	0.0285057	16.7358	Monomer (AUC 0.652)
0.00532031	0.0285057	16.7332	Monomer (AUC 0.652)
0.00532504	0.0285057	16.7285	Monomer (AUC 0.652)
0.00532977	0.0285057	16.7258	Monomer (AUC 0.652)
0.00533451	0.0285057	16.7203	Monomer (AUC 0.652)
0.00533924	0.0285057	16.7193	Monomer (AUC 0.652)
0.00534397	0.0285057	16.7148	Monomer (AUC 0.652)
0.00534871	0.0285057	16.698	Monomer (AUC 0.652)
0.00535344	0.0285057	16.6968	Monomer (AUC 0.652)
0.00535817	0.0285057	16.6958	Monomer (AUC 0.652)
0.00536291	0.0285057	16.6844	Monomer (AUC 0.652)
0.00536764	0.0285057	16.6735	Monomer (AUC 0.652)
0.00536764	0.0285824	16.6637	Monomer (AUC 0.652)
0.00537237	0.028659	16.657	Monomer (AUC 0.652)
0.00537711	0.028659	16.6534	Monomer (AUC 0.652)
0.00538184	0.028659	16.6488	Monomer (AUC 0.652)
0.00538657	0.028659	16.6294	Monomer (AUC 0.652)
0.00538657	0.0287356	16.6223	Monomer (AUC 0.652)
0.00539131	0.0287356	16.6208	Monomer (AUC 0.652)
0.00539131	0.0288123	16.6165	Monomer (AUC 0.652)
0.00539604	0.0288123	16.615	Monomer (AUC 0.652)
0.00540077	0.0288123	16.6089	Monomer (AUC 0.652)
0.00540551	0.0288123	16.6085	Monomer (AUC 0.652)
0.00540551	0.0288889	16.594	Monomer (AUC 0.652)
0.00541024	0.0288889	16.5932	Monomer (AUC 0.652)
0.00541497	0.0288889	16.5919	Monomer (AUC 0.652)
0.00541497	0.0289655	16.5859	Monomer (AUC 0.652)
0.00541497	0.0290421	16.5821	Monomer (AUC 0.652)
0.00541971	0.0290421	16.578	Monomer (AUC 0.652)
0.00541971	0.0291188	16.5735	Monomer (AUC 0.652)
0.00541971	0.0291954	16.5729	Monomer (AUC 0.652)
0.00542444	0.0291954	16.5547	Monomer (AUC 0.652)
0.00542444	0.029272	16.5425	Monomer (AUC 0.652)
0.00542917	0.029272	16.5377	Monomer (AUC 0.652)
0.00542917	0.0293487	16.5353	Monomer (AUC 0.652)
0.00543391	0.0293487	16.5273	Monomer (AUC 0.652)
0.00543864	0.0293487	16.5241	Monomer (AUC 0.652)
0.00544337	0.0293487	16.5233	Monomer (AUC 0.652)
0.00544811	0.0293487	16.5223	Monomer (AUC 0.652)
0.00545284	0.0293487	16.52	Monomer (AUC 0.652)
0.00545284	0.0294253	16.5128	Monomer (AUC 0.652)
0.00545284	0.0295019	16.5077	Monomer (AUC 0.652)
0.00545757	0.0295019	16.504	Monomer (AUC 0.652)
0.00546231	0.0295019	16.4984	Monomer (AUC 0.652)
0.00546704	0.0295019	16.4934	Monomer (AUC 0.652)
0.00547177	0.0295019	16.4912	Monomer (AUC 0.652)
0.00547651	0.0295019	16.4805	Monomer (AUC 0.652)
0.00547651	0.0295785	16.4754	Monomer (AUC 0.652)
0.00548124	0.0295785	16.4751	Monomer (AUC 0.652)
0.00548598	0.0295785	16.4699	Monomer (AUC 0.652)
0.00549071	0.0295785	16.4688	Monomer (AUC 0.652)
0.00549071	0.0296552	16.4648	Monomer (AUC 0.652)
0.00549544	0.0296552	16.4618	Monomer (AUC 0.652)
0.00549544	0.0297318	16.4587	Monomer (AUC 0.652)
0.00550018	0.0297318	16.4565	Monomer (AUC 0.652)
0.00550491	0.0297318	16.4559	Monomer (AUC 0.652)
0.00550964	0.0297318	16.4556	Monomer (AUC 0.652)
0.00550964	0.0298084	16.4544	Monomer (AUC 0.652)
0.00550964	0.0298851	16.4497	Monomer (AUC 0.652)
0.00551438	0.0298851	16.4439	Monomer (AUC 0.652)
0.00551911	0.0298851	16.4366	Monomer (AUC 0.652)
0.00551911	0.0299617	16.4298	Monomer (AUC 0.652)
0.00552384	0.0299617	16.4295	Monomer (AUC 0.652)
0.00552858	0.0299617	16.4257	Monomer (AUC 0.652)
0.00553331	0.0299617	16.4232	Monomer (AUC 0.652)
0.00553804	0.0299617	16.414	Monomer (AUC 0.652)
0.00554278	0.0299617	16.4019	Monomer (AUC 0.652)
0.00554751	0.0299617	16.3982	Monomer (AUC 0.652)
0.00555224	0.0299617	16.397	Monomer (AUC 0.652)
0.00555698	0.0299617	16.3907	Monomer (AUC 0.652)
0.00555698	0.0300383	16.3897	Monomer (AUC 0.652)
0.00555698	0.0301149	16.3786	Monomer (AUC 0.652)
0.00556171	0.0301149	16.3608	Monomer (AUC 0.652)
0.00556644	0.0301149	16.3586	Monomer (AUC 0.652)
0.00557118	0.0301149	16.3477	Monomer (AUC 0.652)
0.00557591	0.0301149	16.3451	Monomer (AUC 0.652)
0.00557591	0.0301916	16.342	Monomer (AUC 0.652)
0.00558064	0.0301916	16.3386	Monomer (AUC 0.652)
0.00558538	0.0301916	16.3361	Monomer (AUC 0.652)
0.00558538	0.0302682	16.3191	Monomer (AUC 0.652)
0.00559011	0.0302682	16.3112	Monomer (AUC 0.652)
0.00559484	0.0302682	16.31	Monomer (AUC 0.652)
0.00559958	0.0302682	16.3097	Monomer (AUC 0.652)
0.00560431	0.0302682	16.3039	Monomer (AUC 0.652)
0.00560904	0.0302682	16.3029	Monomer (AUC 0.652)
0.00561378	0.0302682	16.3022	Monomer (AUC 0.652)
0.00561851	0.0302682	16.299	Monomer (AUC 0.652)
0.00561851	0.0303448	16.2989	Monomer (AUC 0.652)
0.00562324	0.0303448	16.2979	Monomer (AUC 0.652)
0.00562798	0.0303448	16.2912	Monomer (AUC 0.652)
0.00562798	0.0304215	16.291	Monomer (AUC 0.652)
0.00563271	0.0304215	16.2837	Monomer (AUC 0.652)
0.00563271	0.0304981	16.2826	Monomer (AUC 0.652)
0.00563744	0.0305747	16.2793	Monomer (AUC 0.652)
0.00564218	0.0305747	16.2701	Monomer (AUC 0.652)
0.00564691	0.0305747	16.2677	Monomer (AUC 0.652)
0.00565164	0.0305747	16.2588	Monomer (AUC 0.652)
0.00565638	0.0305747	16.2587	Monomer (AUC 0.652)
0.00566111	0.0305747	16.2571	Monomer (AUC 0.652)
0.00566584	0.0305747	16.2543	Monomer (AUC 0.652)
0.00567058	0.0305747	16.2529	Monomer (AUC 0.652)
0.00567531	0.0305747	16.2519	Monomer (AUC 0.652)
0.00567531	0.0306513	16.2441	Monomer (AUC 0.652)
0.00568004	0.0306513	16.2355	Monomer (AUC 0.652)
0.00568004	0.030728	16.2331	Monomer (AUC 0.652)
0.00568478	0.030728	16.233	Monomer (AUC 0.652)
0.00568951	0.030728	16.232	Monomer (AUC 0.652)
0.00568951	0.0308046	16.2299	Monomer (AUC 0.652)
0.00568951	0.0308812	16.2213	Monomer (AUC 0.652)
0.00568951	0.0309579	16.2119	Monomer (AUC 0.652)
0.00568951	0.0310345	16.2097	Monomer (AUC 0.652)
0.00568951	0.0311111	16.2088	Monomer (AUC 0.652)
0.00569424	0.0311111	16.1969	Monomer (AUC 0.652)
0.00569424	0.0311877	16.1916	Monomer (AUC 0.652)
0.00569898	0.0311877	16.1825	Monomer (AUC 0.652)
0.00569898	0.0312644	16.1795	Monomer (AUC 0.652)
0.00570371	0.0312644	16.1748	Monomer (AUC 0.652)
0.00570844	0.0312644	16.1715	Monomer (AUC 0.652)
0.00571318	0.0312644	16.1694	Monomer (AUC 0.652)
0.00571791	0.0312644	16.1674	Monomer (AUC 0.652)
0.00572264	0.0312644	16.162	Monomer (AUC 0.652)
0.00572738	0.0312644	16.1543	Monomer (AUC 0.652)
0.00573211	0.0312644	16.1486	Monomer (AUC 0.652)
0.00573684	0.0312644	16.1392	Monomer (AUC 0.652)
0.00574158	0.0312644	16.1382	Monomer (AUC 0.652)
0.00574631	0.0312644	16.1345	Monomer (AUC 0.652)
0.00574631	0.031341	16.1279	Monomer (AUC 0.652)
0.00574631	0.0314176	16.1258	Monomer (AUC 0.652)
0.00575104	0.0314176	16.1232	Monomer (AUC 0.652)
0.00575578	0.0314176	16.1225	Monomer (AUC 0.652)
0.00576051	0.0314176	16.12	Monomer (AUC 0.652)
0.00576524	0.0314176	16.1153	Monomer (AUC 0.652)
0.00576524	0.0314943	16.1134	Monomer (AUC 0.652)
0.00576998	0.0314943	16.0994	Monomer (AUC 0.652)
0.00577471	0.0314943	16.0959	Monomer (AUC 0.652)
0.00577944	0.0314943	16.0923	Monomer (AUC 0.652)
0.00577944	0.0315709	16.0913	Monomer (AUC 0.652)
0.00578418	0.0315709	16.0909	Monomer (AUC 0.652)
0.00578891	0.0315709	16.0903	Monomer (AUC 0.652)
0.00579364	0.0315709	16.0766	Monomer (AUC 0.652)
0.00579838	0.0315709	16.0708	Monomer (AUC 0.652)
0.00580311	0.0315709	16.0545	Monomer (AUC 0.652)
0.00580784	0.0315709	16.0517	Monomer (AUC 0.652)
0.00580784	0.0316475	16.0511	Monomer (AUC 0.652)
0.00581258	0.0316475	16.0492	Monomer (AUC 0.652)
0.00581731	0.0316475	16.0301	Monomer (AUC 0.652)
0.00581731	0.0317241	16.0198	Monomer (AUC 0.652)
0.00582204	0.0317241	16.0089	Monomer (AUC 0.652)
0.00582204	0.0318008	16.003	Monomer (AUC 0.652)
0.00582204	0.0318774	15.9951	Monomer (AUC 0.652)
0.00582678	0.0318774	15.9929	Monomer (AUC 0.652)
0.00583151	0.0318774	15.9752	Monomer (AUC 0.652)
0.00583624	0.0318774	15.9735	Monomer (AUC 0.652)
0.00583624	0.031954	15.9669	Monomer (AUC 0.652)
0.00584571	0.031954	15.9651	Monomer (AUC 0.652)
0.00585044	0.031954	15.9596	Monomer (AUC 0.652)
0.00585518	0.031954	15.9456	Monomer (AUC 0.652)
0.00585991	0.031954	15.9347	Monomer (AUC 0.652)
0.00586464	0.031954	15.9308	Monomer (AUC 0.652)
0.00586938	0.031954	15.9232	Monomer (AUC 0.652)
0.00586938	0.0320307	15.9104	Monomer (AUC 0.652)
0.00587411	0.0320307	15.9046	Monomer (AUC 0.652)
0.00587884	0.0320307	15.8904	Monomer (AUC 0.652)
0.00587884	0.0321073	15.8737	Monomer (AUC 0.652)
0.00588358	0.0321073	15.873	Monomer (AUC 0.652)
0.00588831	0.0321073	15.8707	Monomer (AUC 0.652)
0.00589304	0.0321073	15.8685	Monomer (AUC 0.652)
0.00589778	0.0321073	15.8684	Monomer (AUC 0.652)
0.00590251	0.0321073	15.8641	Monomer (AUC 0.652)
0.00590724	0.0321073	15.863	Monomer (AUC 0.652)
0.00591198	0.0321073	15.8607	Monomer (AUC 0.652)
0.00591671	0.0321073	15.8467	Monomer (AUC 0.652)
0.00592145	0.0321073	15.8449	Monomer (AUC 0.652)
0.00592618	0.0321073	15.8392	Monomer (AUC 0.652)
0.00593091	0.0321073	15.8387	Monomer (AUC 0.652)
0.00593565	0.0321073	15.8341	Monomer (AUC 0.652)
0.00594038	0.0321073	15.8326	Monomer (AUC 0.652)
0.00594511	0.0321073	15.8293	Monomer (AUC 0.652)
0.00594985	0.0321073	15.8288	Monomer (AUC 0.652)
0.00595458	0.0321073	15.8279	Monomer (AUC 0.652)
0.00595931	0.0321073	15.8187	Monomer (AUC 0.652)
0.00595931	0.0321839	15.8149	Monomer (AUC 0.652)
0.00595931	0.0322605	15.8139	Monomer (AUC 0.652)
0.00595931	0.0323372	15.8131	Monomer (AUC 0.652)
0.00596405	0.0323372	15.8096	Monomer (AUC 0.652)
0.00596878	0.0323372	15.809	Monomer (AUC 0.652)
0.00597351	0.0323372	15.7964	Monomer (AUC 0.652)
0.00597825	0.0323372	15.777	Monomer (AUC 0.652)
0.00598298	0.0323372	15.7762	Monomer (AUC 0.652)
0.00598771	0.0323372	15.7628	Monomer (AUC 0.652)
0.00599245	0.0323372	15.7606	Monomer (AUC 0.652)
0.00599718	0.0323372	15.7568	Monomer (AUC 0.652)
0.00599718	0.0324138	15.7447	Monomer (AUC 0.652)
0.00599718	0.0324904	15.7405	Monomer (AUC 0.652)
0.00600191	0.0324904	15.7222	Monomer (AUC 0.652)
0.00600191	0.032567	15.72	Monomer (AUC 0.652)
0.00600665	0.032567	15.7186	Monomer (AUC 0.652)
0.00601138	0.032567	15.7127	Monomer (AUC 0.652)
0.00601611	0.032567	15.6997	Monomer (AUC 0.652)
0.00601611	0.0326437	15.6973	Monomer (AUC 0.652)
0.00602085	0.0326437	15.6876	Monomer (AUC 0.652)
0.00602085	0.0327203	15.687	Monomer (AUC 0.652)
0.00602085	0.0327969	15.6807	Monomer (AUC 0.652)
0.00602558	0.0327969	15.6774	Monomer (AUC 0.652)
0.00603031	0.0327969	15.6695	Monomer (AUC 0.652)
0.00603031	0.0328736	15.6689	Monomer (AUC 0.652)
0.00603505	0.0328736	15.6678	Monomer (AUC 0.652)
0.00603505	0.0329502	15.6601	Monomer (AUC 0.652)
0.00603978	0.0329502	15.6593	Monomer (AUC 0.652)
0.00603978	0.0330268	15.6586	Monomer (AUC 0.652)
0.00604451	0.0330268	15.6527	Monomer (AUC 0.652)
0.00604925	0.0330268	15.6518	Monomer (AUC 0.652)
0.00605398	0.0330268	15.6487	Monomer (AUC 0.652)
0.00605871	0.0330268	15.6459	Monomer (AUC 0.652)
0.00605871	0.0331034	15.6441	Monomer (AUC 0.652)
0.00605871	0.0331801	15.644	Monomer (AUC 0.652)
0.00606345	0.0331801	15.6413	Monomer (AUC 0.652)
0.00606818	0.0331801	15.6409	Monomer (AUC 0.652)
0.00607291	0.0331801	15.638	Monomer (AUC 0.652)
0.00607765	0.0331801	15.6375	Monomer (AUC 0.652)
0.00608238	0.0331801	15.6255	Monomer (AUC 0.652)
0.00608711	0.0331801	15.6208	Monomer (AUC 0.652)
0.00609185	0.0331801	15.6148	Monomer (AUC 0.652)
0.00609658	0.0331801	15.6088	Monomer (AUC 0.652)
0.00610131	0.0331801	15.6063	Monomer (AUC 0.652)
0.00610605	0.0331801	15.6013	Monomer (AUC 0.652)
0.00610605	0.0332567	15.6001	Monomer (AUC 0.652)
0.00611078	0.0332567	15.5902	Monomer (AUC 0.652)
0.00611551	0.0332567	15.5878	Monomer (AUC 0.652)
0.00611551	0.0333333	15.587	Monomer (AUC 0.652)
0.00611551	0.03341	15.5855	Monomer (AUC 0.652)
0.00612025	0.03341	15.5757	Monomer (AUC 0.652)
0.00612498	0.03341	15.5677	Monomer (AUC 0.652)
0.00612971	0.03341	15.5675	Monomer (AUC 0.652)
0.00613445	0.03341	15.5662	Monomer (AUC 0.652)
0.00613918	0.03341	15.5645	Monomer (AUC 0.652)
0.00614391	0.03341	15.5582	Monomer (AUC 0.652)
0.00614865	0.03341	15.5568	Monomer (AUC 0.652)
0.00615338	0.03341	15.5457	Monomer (AUC 0.652)
0.00615338	0.0334866	15.5437	Monomer (AUC 0.652)
0.00615811	0.0334866	15.543	Monomer (AUC 0.652)
0.00616285	0.0334866	15.5402	Monomer (AUC 0.652)
0.00616758	0.0334866	15.5382	Monomer (AUC 0.652)
0.00616758	0.0335632	15.5233	Monomer (AUC 0.652)
0.00617231	0.0335632	15.516	Monomer (AUC 0.652)
0.00617705	0.0335632	15.5089	Monomer (AUC 0.652)
0.00618178	0.0335632	15.507	Monomer (AUC 0.652)
0.00619125	0.0335632	15.5048	Monomer (AUC 0.652)
0.00619598	0.0335632	15.5028	Monomer (AUC 0.652)
0.00620071	0.0335632	15.4975	Monomer (AUC 0.652)
0.00621018	0.0335632	15.4972	Monomer (AUC 0.652)
0.00621491	0.0335632	15.4951	Monomer (AUC 0.652)
0.00621965	0.0335632	15.4907	Monomer (AUC 0.652)
0.00622438	0.0335632	15.4859	Monomer (AUC 0.652)
0.00622438	0.0336398	15.4828	Monomer (AUC 0.652)
0.00622911	0.0336398	15.481	Monomer (AUC 0.652)
0.00623385	0.0336398	15.4801	Monomer (AUC 0.652)
0.00623858	0.0336398	15.4789	Monomer (AUC 0.652)
0.00623858	0.0337165	15.4781	Monomer (AUC 0.652)
0.00624331	0.0337165	15.4776	Monomer (AUC 0.652)
0.00624805	0.0337165	15.4752	Monomer (AUC 0.652)
0.00625278	0.0337165	15.4664	Monomer (AUC 0.652)
0.00625751	0.0337165	15.463	Monomer (AUC 0.652)
0.00626225	0.0337165	15.4561	Monomer (AUC 0.652)
0.00626698	0.0337165	15.454	Monomer (AUC 0.652)
0.00627171	0.0337165	15.4488	Monomer (AUC 0.652)
0.00627645	0.0337165	15.4444	Monomer (AUC 0.652)
0.00628118	0.0337165	15.4439	Monomer (AUC 0.652)
0.00628591	0.0337165	15.4427	Monomer (AUC 0.652)
0.00629065	0.0337165	15.4385	Monomer (AUC 0.652)
0.00629538	0.0337165	15.4325	Monomer (AUC 0.652)
0.00630011	0.0337165	15.432	Monomer (AUC 0.652)
0.00630485	0.0337165	15.4264	Monomer (AUC 0.652)
0.00630958	0.0337165	15.4254	Monomer (AUC 0.652)
0.00631431	0.0337165	15.4131	Monomer (AUC 0.652)
0.00631905	0.0337165	15.4105	Monomer (AUC 0.652)
0.00632378	0.0337165	15.401	Monomer (AUC 0.652)
0.00632378	0.0337931	15.3981	Monomer (AUC 0.652)
0.00632378	0.0338697	15.3976	Monomer (AUC 0.652)
0.00632851	0.0338697	15.3967	Monomer (AUC 0.652)
0.00633325	0.0338697	15.3954	Monomer (AUC 0.652)
0.00633798	0.0338697	15.3929	Monomer (AUC 0.652)
0.00634271	0.0338697	15.3853	Monomer (AUC 0.652)
0.00634271	0.0339464	15.3807	Monomer (AUC 0.652)
0.00634745	0.0339464	15.3666	Monomer (AUC 0.652)
0.00635218	0.0339464	15.3597	Monomer (AUC 0.652)
0.00635691	0.0339464	15.3551	Monomer (AUC 0.652)
0.00636165	0.0339464	15.3523	Monomer (AUC 0.652)
0.00636638	0.0339464	15.3506	Monomer (AUC 0.652)
0.00636638	0.034023	15.3498	Monomer (AUC 0.652)
0.00636638	0.0340996	15.3427	Monomer (AUC 0.652)
0.00637112	0.0340996	15.3298	Monomer (AUC 0.652)
0.00637585	0.0340996	15.3275	Monomer (AUC 0.652)
0.00638058	0.0340996	15.3248	Monomer (AUC 0.652)
0.00638058	0.0341762	15.3231	Monomer (AUC 0.652)
0.00638532	0.0341762	15.3093	Monomer (AUC 0.652)
0.00639005	0.0341762	15.3079	Monomer (AUC 0.652)
0.00639478	0.0341762	15.3078	Monomer (AUC 0.652)
0.00639952	0.0341762	15.3005	Monomer (AUC 0.652)
0.00640425	0.0341762	15.2941	Monomer (AUC 0.652)
0.00640898	0.0341762	15.2934	Monomer (AUC 0.652)
0.00641372	0.0341762	15.2932	Monomer (AUC 0.652)
0.00641845	0.0341762	15.2903	Monomer (AUC 0.652)
0.00642318	0.0341762	15.2899	Monomer (AUC 0.652)
0.00642792	0.0341762	15.2889	Monomer (AUC 0.652)
0.00643265	0.0341762	15.2866	Monomer (AUC 0.652)
0.00644212	0.0341762	15.2842	Monomer (AUC 0.652)
0.00644685	0.0341762	15.2744	Monomer (AUC 0.652)
0.00645158	0.0341762	15.2724	Monomer (AUC 0.652)
0.00645158	0.0342529	15.2668	Monomer (AUC 0.652)
0.00645632	0.0342529	15.2589	Monomer (AUC 0.652)
0.00646105	0.0342529	15.2572	Monomer (AUC 0.652)
0.00646578	0.0342529	15.2446	Monomer (AUC 0.652)
0.00647052	0.0342529	15.2436	Monomer (AUC 0.652)
0.00647052	0.0343295	15.2392	Monomer (AUC 0.652)
0.00647525	0.0343295	15.2298	Monomer (AUC 0.652)
0.00647998	0.0344061	15.2293	Monomer (AUC 0.652)
0.00647998	0.0344828	15.2225	Monomer (AUC 0.652)
0.00647998	0.0345594	15.2201	Monomer (AUC 0.652)
0.00648472	0.0345594	15.213	Monomer (AUC 0.652)
0.00649418	0.0345594	15.2003	Monomer (AUC 0.652)
0.00649892	0.0345594	15.1972	Monomer (AUC 0.652)
0.00650365	0.0345594	15.1963	Monomer (AUC 0.652)
0.00650365	0.034636	15.1939	Monomer (AUC 0.652)
0.00650838	0.034636	15.1929	Monomer (AUC 0.652)
0.00651312	0.034636	15.1924	Monomer (AUC 0.652)
0.00651312	0.0347126	15.1909	Monomer (AUC 0.652)
0.00651785	0.0347126	15.1874	Monomer (AUC 0.652)
0.00652258	0.0347126	15.1836	Monomer (AUC 0.652)
0.00652732	0.0347126	15.1816	Monomer (AUC 0.652)
0.00653205	0.0347126	15.1712	Monomer (AUC 0.652)
0.00653678	0.0347126	15.1556	Monomer (AUC 0.652)
0.00654152	0.0347126	15.1496	Monomer (AUC 0.652)
0.00654625	0.0347126	15.1448	Monomer (AUC 0.652)
0.00654625	0.0347893	15.1393	Monomer (AUC 0.652)
0.00655098	0.0347893	15.1335	Monomer (AUC 0.652)
0.00655572	0.0347893	15.1272	Monomer (AUC 0.652)
0.00656045	0.0347893	15.1262	Monomer (AUC 0.652)
0.00656518	0.0347893	15.1259	Monomer (AUC 0.652)
0.00656992	0.0347893	15.1174	Monomer (AUC 0.652)
0.00656992	0.0348659	15.1109	Monomer (AUC 0.652)
0.00656992	0.0349425	15.1043	Monomer (AUC 0.652)
0.00657465	0.0349425	15.102	Monomer (AUC 0.652)
0.00657938	0.0349425	15.0979	Monomer (AUC 0.652)
0.00658412	0.0349425	15.0946	Monomer (AUC 0.652)
0.00658885	0.0349425	15.0868	Monomer (AUC 0.652)
0.00659358	0.0349425	15.0831	Monomer (AUC 0.652)
0.00659832	0.0349425	15.0819	Monomer (AUC 0.652)
0.00660305	0.0349425	15.081	Monomer (AUC 0.652)
0.00660778	0.0349425	15.0775	Monomer (AUC 0.652)
0.00660778	0.0350192	15.0739	Monomer (AUC 0.652)
0.00661252	0.0350192	15.0733	Monomer (AUC 0.652)
0.00661252	0.0350958	15.0715	Monomer (AUC 0.652)
0.00661725	0.0350958	15.0637	Monomer (AUC 0.652)
0.00662198	0.0350958	15.0594	Monomer (AUC 0.652)
0.00662672	0.0350958	15.0568	Monomer (AUC 0.652)
0.00663145	0.0350958	15.0525	Monomer (AUC 0.652)
0.00663618	0.0350958	15.0476	Monomer (AUC 0.652)
0.00664092	0.0350958	15.0447	Monomer (AUC 0.652)
0.00664092	0.0351724	15.0347	Monomer (AUC 0.652)
0.00664565	0.0351724	15.029	Monomer (AUC 0.652)
0.00664565	0.035249	15.0273	Monomer (AUC 0.652)
0.00665038	0.035249	15.0198	Monomer (AUC 0.652)
0.00665512	0.035249	15.0169	Monomer (AUC 0.652)
0.00665985	0.035249	15.0151	Monomer (AUC 0.652)
0.00666458	0.035249	15.0149	Monomer (AUC 0.652)
0.00666932	0.035249	15.0148	Monomer (AUC 0.652)
0.00667405	0.035249	14.9976	Monomer (AUC 0.652)
0.00667405	0.0353257	14.9952	Monomer (AUC 0.652)
0.00667405	0.0354023	14.9911	Monomer (AUC 0.652)
0.00667878	0.0354023	14.9902	Monomer (AUC 0.652)
0.00668352	0.0354023	14.9843	Monomer (AUC 0.652)
0.00668825	0.0354023	14.9797	Monomer (AUC 0.652)
0.00669298	0.0354023	14.9791	Monomer (AUC 0.652)
0.00669298	0.0354789	14.9729	Monomer (AUC 0.652)
0.00669772	0.0354789	14.965	Monomer (AUC 0.652)
0.00670245	0.0354789	14.9607	Monomer (AUC 0.652)
0.00670245	0.0355556	14.9601	Monomer (AUC 0.652)
0.00670718	0.0355556	14.9591	Monomer (AUC 0.652)
0.00671192	0.0355556	14.9523	Monomer (AUC 0.652)
0.00671665	0.0356322	14.9387	Monomer (AUC 0.652)
0.00672138	0.0356322	14.9384	Monomer (AUC 0.652)
0.00672612	0.0356322	14.938	Monomer (AUC 0.652)
0.00673085	0.0356322	14.9252	Monomer (AUC 0.652)
0.00673558	0.0356322	14.9197	Monomer (AUC 0.652)
0.00673558	0.0357088	14.9173	Monomer (AUC 0.652)
0.00673558	0.0357854	14.9158	Monomer (AUC 0.652)
0.00674032	0.0357854	14.9142	Monomer (AUC 0.652)
0.00674505	0.0357854	14.9087	Monomer (AUC 0.652)
0.00674978	0.0357854	14.9068	Monomer (AUC 0.652)
0.00674978	0.0358621	14.897	Monomer (AUC 0.652)
0.00674978	0.0359387	14.8821	Monomer (AUC 0.652)
0.00675452	0.0359387	14.8762	Monomer (AUC 0.652)
0.00675925	0.0359387	14.8728	Monomer (AUC 0.652)
0.00676398	0.0359387	14.8628	Monomer (AUC 0.652)
0.00676872	0.0359387	14.8626	Monomer (AUC 0.652)
0.00677345	0.0359387	14.8604	Monomer (AUC 0.652)
0.00677818	0.0359387	14.8581	Monomer (AUC 0.652)
0.00678292	0.0359387	14.8483	Monomer (AUC 0.652)
0.00678765	0.0359387	14.8429	Monomer (AUC 0.652)
0.00679238	0.0359387	14.8394	Monomer (AUC 0.652)
0.00679712	0.0359387	14.8372	Monomer (AUC 0.652)
0.00679712	0.0360153	14.8357	Monomer (AUC 0.652)
0.00679712	0.036092	14.8354	Monomer (AUC 0.652)
0.00680185	0.036092	14.8309	Monomer (AUC 0.652)
0.00680659	0.036092	14.8275	Monomer (AUC 0.652)
0.00680659	0.0361686	14.8252	Monomer (AUC 0.652)
0.00680659	0.0362452	14.8247	Monomer (AUC 0.652)
0.00681132	0.0362452	14.8242	Monomer (AUC 0.652)
0.00681605	0.0362452	14.822	Monomer (AUC 0.652)
0.00682079	0.0362452	14.8128	Monomer (AUC 0.652)
0.00682552	0.0362452	14.8112	Monomer (AUC 0.652)
0.00683025	0.0362452	14.8098	Monomer (AUC 0.652)
0.00683499	0.0362452	14.8068	Monomer (AUC 0.652)
0.00683499	0.0363218	14.8057	Monomer (AUC 0.652)
0.00683972	0.0363218	14.8038	Monomer (AUC 0.652)
0.00684445	0.0363218	14.7983	Monomer (AUC 0.652)
0.00684919	0.0363218	14.7895	Monomer (AUC 0.652)
0.00684919	0.0363985	14.7881	Monomer (AUC 0.652)
0.00685392	0.0363985	14.7861	Monomer (AUC 0.652)
0.00685865	0.0363985	14.7829	Monomer (AUC 0.652)
0.00686339	0.0363985	14.7808	Monomer (AUC 0.652)
0.00686812	0.0364751	14.7771	Monomer (AUC 0.652)
0.00687285	0.0364751	14.7746	Monomer (AUC 0.652)
0.00687759	0.0364751	14.7704	Monomer (AUC 0.652)
0.00688232	0.0364751	14.7657	Monomer (AUC 0.652)
0.00688232	0.0365517	14.7633	Monomer (AUC 0.652)
0.00688705	0.0365517	14.763	Monomer (AUC 0.652)
0.00689179	0.0365517	14.7629	Monomer (AUC 0.652)
0.00689179	0.0366284	14.7589	Monomer (AUC 0.652)
0.00689652	0.0366284	14.7583	Monomer (AUC 0.652)
0.00690125	0.0366284	14.755	Monomer (AUC 0.652)
0.00690599	0.0366284	14.745	Monomer (AUC 0.652)
0.00690599	0.036705	14.7375	Monomer (AUC 0.652)
0.00690599	0.0367816	14.7364	Monomer (AUC 0.652)
0.00691072	0.0367816	14.7348	Monomer (AUC 0.652)
0.00691545	0.0367816	14.7252	Monomer (AUC 0.652)
0.00692019	0.0367816	14.7185	Monomer (AUC 0.652)
0.00692492	0.0367816	14.7118	Monomer (AUC 0.652)
0.00692965	0.0367816	14.7021	Monomer (AUC 0.652)
0.00692965	0.0368582	14.6966	Monomer (AUC 0.652)
0.00692965	0.0369349	14.6931	Monomer (AUC 0.652)
0.00693439	0.0369349	14.6929	Monomer (AUC 0.652)
0.00693439	0.0370115	14.6911	Monomer (AUC 0.652)
0.00693912	0.0370115	14.6864	Monomer (AUC 0.652)
0.00694385	0.0370115	14.6817	Monomer (AUC 0.652)
0.00694859	0.0370115	14.6802	Monomer (AUC 0.652)
0.00695332	0.0370115	14.6771	Monomer (AUC 0.652)
0.00695332	0.0370881	14.6739	Monomer (AUC 0.652)
0.00695805	0.0370881	14.67	Monomer (AUC 0.652)
0.00696279	0.0370881	14.6663	Monomer (AUC 0.652)
0.00697225	0.0370881	14.6546	Monomer (AUC 0.652)
0.00697699	0.0370881	14.6539	Monomer (AUC 0.652)
0.00698172	0.0370881	14.6516	Monomer (AUC 0.652)
0.00698645	0.0370881	14.649	Monomer (AUC 0.652)
0.00699119	0.0370881	14.6486	Monomer (AUC 0.652)
0.00699592	0.0370881	14.6444	Monomer (AUC 0.652)
0.00700065	0.0370881	14.6419	Monomer (AUC 0.652)
0.00700539	0.0370881	14.6405	Monomer (AUC 0.652)
0.00700539	0.0371648	14.6295	Monomer (AUC 0.652)
0.00701012	0.0371648	14.6281	Monomer (AUC 0.652)
0.00701485	0.0371648	14.6182	Monomer (AUC 0.652)
0.00701959	0.0371648	14.6073	Monomer (AUC 0.652)
0.00702432	0.0371648	14.6046	Monomer (AUC 0.652)
0.00702905	0.0371648	14.5863	Monomer (AUC 0.652)
0.00703379	0.0371648	14.5779	Monomer (AUC 0.652)
0.00703852	0.0371648	14.5776	Monomer (AUC 0.652)
0.00704325	0.0371648	14.5662	Monomer (AUC 0.652)
0.00704799	0.0371648	14.5598	Monomer (AUC 0.652)
0.00704799	0.0372414	14.5548	Monomer (AUC 0.652)
0.00705272	0.0372414	14.5535	Monomer (AUC 0.652)
0.00705745	0.0372414	14.5474	Monomer (AUC 0.652)
0.00706219	0.0372414	14.5469	Monomer (AUC 0.652)
0.00706692	0.037318	14.5456	Monomer (AUC 0.652)
0.00706692	0.0373946	14.5386	Monomer (AUC 0.652)
0.00707165	0.0373946	14.5341	Monomer (AUC 0.652)
0.00707165	0.0374713	14.5329	Monomer (AUC 0.652)
0.00707639	0.0374713	14.5327	Monomer (AUC 0.652)
0.00708112	0.0374713	14.5214	Monomer (AUC 0.652)
0.00708112	0.0375479	14.5192	Monomer (AUC 0.652)
0.00708585	0.0375479	14.5171	Monomer (AUC 0.652)
0.00709059	0.0375479	14.5165	Monomer (AUC 0.652)
0.00709059	0.0376245	14.5152	Monomer (AUC 0.652)
0.00709532	0.0376245	14.5146	Monomer (AUC 0.652)
0.00710952	0.0377011	14.5092	Monomer (AUC 0.652)
0.00711425	0.0377011	14.5072	Monomer (AUC 0.652)
0.00711899	0.0377011	14.5046	Monomer (AUC 0.652)
0.00712372	0.0377011	14.5002	Monomer (AUC 0.652)
0.00712845	0.0377011	14.4968	Monomer (AUC 0.652)
0.00713319	0.0377011	14.4936	Monomer (AUC 0.652)
0.00713792	0.0377011	14.4929	Monomer (AUC 0.652)
0.00713792	0.0377778	14.488	Monomer (AUC 0.652)
0.00714265	0.0377778	14.485	Monomer (AUC 0.652)
0.00714739	0.0377778	14.4807	Monomer (AUC 0.652)
0.00715212	0.0377778	14.4763	Monomer (AUC 0.652)
0.00715685	0.0377778	14.4756	Monomer (AUC 0.652)
0.00716159	0.0378544	14.4689	Monomer (AUC 0.652)
0.00716632	0.0378544	14.4669	Monomer (AUC 0.652)
0.00716632	0.037931	14.4664	Monomer (AUC 0.652)
0.00717105	0.037931	14.4626	Monomer (AUC 0.652)
0.00717579	0.037931	14.4559	Monomer (AUC 0.652)
0.00718052	0.037931	14.4534	Monomer (AUC 0.652)
0.00718525	0.037931	14.4488	Monomer (AUC 0.652)
0.00718999	0.037931	14.4456	Monomer (AUC 0.652)
0.00719472	0.037931	14.4453	Monomer (AUC 0.652)
0.00719945	0.037931	14.4417	Monomer (AUC 0.652)
0.00720419	0.037931	14.4387	Monomer (AUC 0.652)
0.00720419	0.0380077	14.4384	Monomer (AUC 0.652)
0.00720892	0.0380077	14.4357	Monomer (AUC 0.652)
0.00721365	0.0380077	14.4343	Monomer (AUC 0.652)
0.00721839	0.0380077	14.4319	Monomer (AUC 0.652)
0.00722312	0.0380077	14.4278	Monomer (AUC 0.652)
0.00722785	0.0380077	14.4175	Monomer (AUC 0.652)
0.00723259	0.0380077	14.4143	Monomer (AUC 0.652)
0.00723732	0.0380843	14.4136	Monomer (AUC 0.652)
[truncated: 404,192+ more rows]

## Sheet: Figure 2a
Class	Inheritance	name	ddG
Disease	AR	ddG_monomer	7.49363
Disease	AR	ddG_complex	7.64396
Disease	AR	ddG_monomer	7.10686
Disease	AR	ddG_complex	7.10811
Disease	AD	ddG_monomer	11.2227
Disease	AD	ddG_complex	11.0387
Disease	AD	ddG_monomer	2.6705
Disease	AD	ddG_complex	2.6705
Disease	AD	ddG_monomer	1.78562
Disease	AD	ddG_complex	1.78562
Disease	AD	ddG_monomer	3.82035
Disease	AD	ddG_complex	3.9955
Disease	AD	ddG_monomer	0.81033
Disease	AD	ddG_complex	0.802905
Disease	AR	ddG_monomer	1.28002
Disease	AR	ddG_complex	1.2806
Disease	AR	ddG_monomer	4.0141
Disease	AR	ddG_complex	4.32024
Disease	AD	ddG_monomer	0.378994
Disease	AD	ddG_complex	0.327165
Disease	AD	ddG_monomer	1.20473
Disease	AD	ddG_complex	1.17513
Disease	AD	ddG_monomer	0.961752
Disease	AD	ddG_complex	1.07898
Disease	AR	ddG_monomer	3.27333
Disease	AR	ddG_complex	3.27334
Disease	AD	ddG_monomer	0.531728
Disease	AD	ddG_complex	0.529824
Disease	AD	ddG_monomer	1.63258
Disease	AD	ddG_complex	1.61202
Disease	AR	ddG_monomer	3.97631
Disease	AR	ddG_complex	3.97631
Disease	AR	ddG_monomer	7.09748
Disease	AR	ddG_complex	5.05872
Disease	AR	ddG_monomer	7.26437
Disease	AR	ddG_complex	7.26437
Disease	AD	ddG_monomer	0.541607
Disease	AD	ddG_complex	0.540731
Disease	AR	ddG_monomer	3.04079
Disease	AR	ddG_complex	3.04079
Disease	AD	ddG_monomer	0.425421
Disease	AD	ddG_complex	0.425421
Disease	AR	ddG_monomer	0.85651
Disease	AR	ddG_complex	0.5227
Disease	AR	ddG_monomer	5.15063
Disease	AR	ddG_complex	5.15063
Disease	AD	ddG_monomer	0.423013
Disease	AD	ddG_complex	0.270249
Disease	AR	ddG_monomer	10.4602
Disease	AR	ddG_complex	10.7576
Disease	AR	ddG_monomer	4.47311
Disease	AR	ddG_complex	4.3976
Disease	AD	ddG_monomer	0.537478
Disease	AD	ddG_complex	0.297539
Disease	AR	ddG_monomer	0.505494
Disease	AR	ddG_complex	0.505494
Disease	AR	ddG_monomer	3.96842
Disease	AR	ddG_complex	3.96842
Disease	AR	ddG_monomer	2.56324
Disease	AR	ddG_complex	2.40466
Disease	AR	ddG_monomer	0.400714
Disease	AR	ddG_complex	0.400714
Disease	AD	ddG_monomer	0.229949
Disease	AD	ddG_complex	0.242694
Disease	AR	ddG_monomer	1.5005
Disease	AR	ddG_complex	8.92017
Disease	AR	ddG_monomer	10.1466
Disease	AR	ddG_complex	9.7593
Disease	AR	ddG_monomer	5.78268
Disease	AR	ddG_complex	5.78268
Disease	AR	ddG_monomer	2.75073
Disease	AR	ddG_complex	2.75073
Disease	AR	ddG_monomer	6.73988
Disease	AR	ddG_complex	6.73988
Disease	AR	ddG_monomer	1.02666
Disease	AR	ddG_complex	0.484752
Disease	AD	ddG_monomer	3.23042
Disease	AD	ddG_complex	3.23042
Disease	AD	ddG_monomer	4.6144
Disease	AD	ddG_complex	3.9258
Disease	AR	ddG_monomer	0.102392
Disease	AR	ddG_complex	0.102656
Disease	AR	ddG_monomer	1.23988
Disease	AR	ddG_complex	1.46701
Disease	AD	ddG_monomer	0.4796
Disease	AD	ddG_complex	2.88889
Disease	AD	ddG_monomer	1.42942
Disease	AD	ddG_complex	1.44175
Disease	AR	ddG_monomer	6.88465
Disease	AR	ddG_complex	6.7532
Disease	AD	ddG_monomer	2.17026
Disease	AD	ddG_complex	2.2534
Disease	AD	ddG_monomer	9.39338
Disease	AD	ddG_complex	7.01786
Disease	AR	ddG_monomer	0.672771
Disease	AR	ddG_complex	0.672771
Disease	AR	ddG_monomer	2.33333
Disease	AR	ddG_complex	3.97437
Disease	AR	ddG_monomer	0.424256
Disease	AR	ddG_complex	0.00732456
Disease	AD	ddG_monomer	6.52835
Disease	AD	ddG_complex	6.52835
Disease	AD	ddG_monomer	0.273238
Disease	AD	ddG_complex	0.273252
Disease	AR	ddG_monomer	0.139832
Disease	AR	ddG_complex	0.139832
Disease	AD	ddG_monomer	0.383392
Disease	AD	ddG_complex	0.362644
Disease	AD	ddG_monomer	1.19241
Disease	AD	ddG_complex	1.19241
Disease	AR	ddG_monomer	7.65855
Disease	AR	ddG_complex	7.54176
Disease	AR	ddG_monomer	2.26283
Disease	AR	ddG_complex	2.36847
Disease	AR	ddG_monomer	9.4156
Disease	AR	ddG_complex	9.4156
Disease	AR	ddG_monomer	1.72706
Disease	AR	ddG_complex	1.72706
Disease	AR	ddG_monomer	6.48934
Disease	AR	ddG_complex	6.43599
Disease	AD	ddG_monomer	5.892
Disease	AD	ddG_complex	5.892
Disease	AD	ddG_monomer	2.35292
Disease	AD	ddG_complex	2.35292
Disease	AR	ddG_monomer	1.64205
Disease	AR	ddG_complex	1.80027
Disease	AR	ddG_monomer	2.24268
Disease	AR	ddG_complex	2.37327
Disease	AD	ddG_monomer	0.666035
Disease	AD	ddG_complex	0.630345
Disease	AR	ddG_monomer	1.27132
Disease	AR	ddG_complex	1.27132
Disease	AR	ddG_monomer	1.01027
Disease	AR	ddG_complex	1.01027
Disease	AD	ddG_monomer	3.98799
Disease	AD	ddG_complex	3.98799
Disease	AR	ddG_monomer	1.52998
Disease	AR	ddG_complex	1.51459
Disease	AD	ddG_monomer	21.6043
Disease	AD	ddG_complex	21.6043
Disease	AD	ddG_monomer	5.31272
Disease	AD	ddG_complex	5.31272
Disease	AR	ddG_monomer	3.33314
Disease	AR	ddG_complex	3.15205
Disease	AR	ddG_monomer	10.8592
Disease	AR	ddG_complex	10.8592
Disease	AR	ddG_monomer	4.551
Disease	AR	ddG_complex	4.551
Disease	AR	ddG_monomer	3.92251
Disease	AR	ddG_complex	3.92251
Disease	AD	ddG_monomer	0.0653753
Disease	AD	ddG_complex	0.0872684
Disease	AD	ddG_monomer	2.69262
Disease	AD	ddG_complex	2.94427
Disease	AD	ddG_monomer	0.356042
Disease	AD	ddG_complex	1.08661
Disease	AR	ddG_monomer	5.36547
Disease	AR	ddG_complex	5.36547
Disease	AR	ddG_monomer	1.94072
Disease	AR	ddG_complex	3.89594
Disease	AR	ddG_monomer	4.77927
Disease	AR	ddG_complex	4.77777
Disease	AR	ddG_monomer	0.0364446
Disease	AR	ddG_complex	0.0364446
Disease	AD	ddG_monomer	0.267779
Disease	AD	ddG_complex	1.25484
Disease	AR	ddG_monomer	4.20637
Disease	AR	ddG_complex	4.20637
Disease	AR	ddG_monomer	3.45259
Disease	AR	ddG_complex	3.53953
Disease	AR	ddG_monomer	0.221306
Disease	AR	ddG_complex	0.221306
Disease	AR	ddG_monomer	3.77394
Disease	AR	ddG_complex	3.77394
Disease	AR	ddG_monomer	0.102277
Disease	AR	ddG_complex	0.102277
Disease	AD	ddG_monomer	0.654971
Disease	AD	ddG_complex	0.672838
Disease	AR	ddG_monomer	2.79956
Disease	AR	ddG_complex	3.03187
Disease	AR	ddG_monomer	1.8248
Disease	AR	ddG_complex	1.8248
Disease	AR	ddG_monomer	1.58845
Disease	AR	ddG_complex	2.16584
Disease	AD	ddG_monomer	0.59744
Disease	AD	ddG_complex	0.59744
Disease	AR	ddG_monomer	2.22338
Disease	AR	ddG_complex	0.987681
Disease	AD	ddG_monomer	8.69149
Disease	AD	ddG_complex	9.20681
Disease	AR	ddG_monomer	4.27886
Disease	AR	ddG_complex	4.27886
Disease	AD	ddG_monomer	2.16786
Disease	AD	ddG_complex	2.28137
Disease	AR	ddG_monomer	0.129764
Disease	AR	ddG_complex	0.137967
Disease	AR	ddG_monomer	1.55439
Disease	AR	ddG_complex	1.35495
Disease	AD	ddG_monomer	2.26251
Disease	AD	ddG_complex	2.26452
Disease	AD	ddG_monomer	0.00358091
Disease	AD	ddG_complex	0.371511
Disease	AR	ddG_monomer	0.665441
Disease	AR	ddG_complex	3.31382
Disease	AD	ddG_monomer	1.41941
Disease	AD	ddG_complex	1.40636
Disease	AR	ddG_monomer	0.945837
Disease	AR	ddG_complex	0.815432
Disease	AD	ddG_monomer	1.58616
Disease	AD	ddG_complex	0.70047
Disease	AD	ddG_monomer	0.523965
Disease	AD	ddG_complex	0.722133
Disease	AD	ddG_monomer	1.68578
Disease	AD	ddG_complex	1.71366
Disease	AD	ddG_monomer	0.335586
Disease	AD	ddG_complex	0.764848
Disease	AR	ddG_monomer	0.441651
Disease	AR	ddG_complex	0.436518
Disease	AD	ddG_monomer	1.22384
Disease	AD	ddG_complex	1.22384
Disease	AR	ddG_monomer	5.4282
Disease	AR	ddG_complex	5.3758
Disease	AD	ddG_monomer	4.25797
Disease	AD	ddG_complex	4.12263
Disease	AD	ddG_monomer	0.209796
Disease	AD	ddG_complex	0.867219
Disease	AR	ddG_monomer	2.66526
Disease	AR	ddG_complex	2.68457
Disease	AD	ddG_monomer	0.450352
Disease	AD	ddG_complex	0.450352
Disease	AR	ddG_monomer	0.524347
Disease	AR	ddG_complex	0.494526
Disease	AR	ddG_monomer	1.58535
Disease	AR	ddG_complex	1.87089
Disease	AR	ddG_monomer	0.180422
Disease	AR	ddG_complex	0.364913
Disease	AD	ddG_monomer	2.41483
Disease	AD	ddG_complex	2.18609
Disease	AD	ddG_monomer	13.5899
Disease	AD	ddG_complex	11.9541
Disease	AR	ddG_monomer	7.20822
Disease	AR	ddG_complex	7.45922
Disease	AD	ddG_monomer	1.61413
Disease	AD	ddG_complex	1.35527
Disease	AD	ddG_monomer	1.10064
Disease	AD	ddG_complex	1.14528
Disease	AR	ddG_monomer	7.44784
Disease	AR	ddG_complex	7.46767
Disease	AD	ddG_monomer	3.40686
Disease	AD	ddG_complex	3.55774
Disease	AD	ddG_monomer	2.69235
Disease	AD	ddG_complex	2.58925
Disease	AR	ddG_monomer	1.06709
Disease	AR	ddG_complex	1.86863
Disease	AD	ddG_monomer	3.49674
Disease	AD	ddG_complex	3.49675
Disease	AR	ddG_monomer	4.63803
Disease	AR	ddG_complex	4.48655
Disease	AD	ddG_monomer	0.807714
Disease	AD	ddG_complex	1.11515
Disease	AR	ddG_monomer	0.0270059
Disease	AR	ddG_complex	0.0268308
Disease	AD	ddG_monomer	0.167951
Disease	AD	ddG_complex	0.191326
Disease	AD	ddG_monomer	0.834872
Disease	AD	ddG_complex	0.254633
Disease	AD	ddG_monomer	3.17059
Disease	AD	ddG_complex	3.17059
Disease	AD	ddG_monomer	0.935281
Disease	AD	ddG_complex	0.935282
Disease	AR	ddG_monomer	3.52886
Disease	AR	ddG_complex	3.28892
Disease	AD	ddG_monomer	3.00134
Disease	AD	ddG_complex	2.94887
Disease	AD	ddG_monomer	0.0796211
Disease	AD	ddG_complex	0.0796211
Disease	AR	ddG_monomer	0.358203
Disease	AR	ddG_complex	0.334195
Disease	AD	ddG_monomer	0.135421
Disease	AD	ddG_complex	0.153856
Disease	AD	ddG_monomer	2.90282
Disease	AD	ddG_complex	5.4579
Disease	AD	ddG_monomer	0.215096
Disease	AD	ddG_complex	0.0010963
Disease	AR	ddG_monomer	6.40997
Disease	AR	ddG_complex	7.1462
Disease	AD	ddG_monomer	1.9656
Disease	AD	ddG_complex	2.0726
Disease	AR	ddG_monomer	3.26456
Disease	AR	ddG_complex	3.26471
Disease	AR	ddG_monomer	3.06059
Disease	AR	ddG_complex	3.19696
Disease	AD	ddG_monomer	2.25819
Disease	AD	ddG_complex	2.25683
Disease	AD	ddG_monomer	0.930589
Disease	AD	ddG_complex	1.1145
Disease	AD	ddG_monomer	0.448974
Disease	AD	ddG_complex	0.136658
Disease	AD	ddG_monomer	0.54929
Disease	AD	ddG_complex	3.13149
Disease	AD	ddG_monomer	3.92931
Disease	AD	ddG_complex	3.95403
Disease	AD	ddG_monomer	0.390569
Disease	AD	ddG_complex	0.358833
Disease	AD	ddG_monomer	6.69708
Disease	AD	ddG_complex	6.81871
Disease	AD	ddG_monomer	2.85348
Disease	AD	ddG_complex	3.23033
Disease	AD	ddG_monomer	0.569667
Disease	AD	ddG_complex	0.552085
Disease	AR	ddG_monomer	1.03017
Disease	AR	ddG_complex	0.906985
Disease	AD	ddG_monomer	0.661372
Disease	AD	ddG_complex	0.00682208
Disease	AR	ddG_monomer	2.97785
Disease	AR	ddG_complex	2.97785
Disease	AD	ddG_monomer	0.385902
Disease	AD	ddG_complex	5.83374
Disease	AD	ddG_monomer	3.09334
Disease	AD	ddG_complex	6.29484
Disease	AR	ddG_monomer	2.65919
Disease	AR	ddG_complex	2.64293
Disease	AD	ddG_monomer	0.320589
Disease	AD	ddG_complex	0.333457
Disease	AR	ddG_monomer	1.86071
Disease	AR	ddG_complex	3.79103
Disease	AD	ddG_monomer	0.179778
Disease	AD	ddG_complex	0.290105
Disease	AD	ddG_monomer	0.536812
Disease	AD	ddG_complex	0.53646
Disease	AD	ddG_monomer	0.326345
Disease	AD	ddG_complex	0.00226028
Disease	AD	ddG_monomer	6.61018
Disease	AD	ddG_complex	6.64763
Disease	AD	ddG_monomer	0.82889
Disease	AD	ddG_complex	0.101447
Disease	AD	ddG_monomer	8.36984
Disease	AD	ddG_complex	8.42974
Disease	AD	ddG_monomer	3.90506
Disease	AD	ddG_complex	4.82845
Disease	AR	ddG_monomer	0.865292
Disease	AR	ddG_complex	0.988011
Disease	AR	ddG_monomer	4.92459
Disease	AR	ddG_complex	4.95037
Disease	AD	ddG_monomer	0.381612
Disease	AD	ddG_complex	0.422259
Disease	AR	ddG_monomer	0.224168
Disease	AR	ddG_complex	0.689737
Disease	AR	ddG_monomer	4.15305
Disease	AR	ddG_complex	3.97483
Disease	AD	ddG_monomer	2.76154
Disease	AD	ddG_complex	2.76241
Disease	AR	ddG_monomer	3.88898
Disease	AR	ddG_complex	4.11559
Disease	AR	ddG_monomer	5.74594
Disease	AR	ddG_complex	5.74419
Disease	AR	ddG_monomer	0.520724
Disease	AR	ddG_complex	0.95304
Disease	AD	ddG_monomer	0.938867
Disease	AD	ddG_complex	0.93402
Disease	AR	ddG_monomer	7.48297
Disease	AR	ddG_complex	7.53605
Disease	AR	ddG_monomer	3.64133
Disease	AR	ddG_complex	3.66969
Disease	AR	ddG_monomer	0.530275
Disease	AR	ddG_complex	0.489156
Disease	AD	ddG_monomer	1.08579
Disease	AD	ddG_complex	1.08796
Disease	AR	ddG_monomer	2.63922
Disease	AR	ddG_complex	2.37837
Disease	AR	ddG_monomer	3.64106
Disease	AR	ddG_complex	3.71382
Disease	AR	ddG_monomer	2.37785
Disease	AR	ddG_complex	2.5801
Disease	AR	ddG_monomer	2.03162
Disease	AR	ddG_complex	2.03824
Disease	AR	ddG_monomer	6.15494
Disease	AR	ddG_complex	6.07314
Disease	AR	ddG_monomer	0.659866
Disease	AR	ddG_complex	2.6169
Disease	AR	ddG_monomer	0.574875
Disease	AR	ddG_complex	0.571364
Disease	AR	ddG_monomer	6.18885
Disease	AR	ddG_complex	5.55708
Disease	AR	ddG_monomer	0.353426
Disease	AR	ddG_complex	0.0346371
Disease	AR	ddG_monomer	2.85138
Disease	AR	ddG_complex	2.86339
Disease	AD	ddG_monomer	0.101005
Disease	AD	ddG_complex	0.196854
Disease	AD	ddG_monomer	0.373751
Disease	AD	ddG_complex	0.558252
Disease	AD	ddG_monomer	0.0362794
Disease	AD	ddG_complex	0.0177947
Disease	AR	ddG_monomer	0.81035
Disease	AR	ddG_complex	0.813011
Disease	AR	ddG_monomer	1.6621
Disease	AR	ddG_complex	1.68961
Disease	AD	ddG_monomer	1.16305
Disease	AD	ddG_complex	1.12295
Disease	AD	ddG_monomer	5.76999
Disease	AD	ddG_complex	6.40944
Disease	AR	ddG_monomer	0.00640431
Disease	AR	ddG_complex	0.0527816
Disease	AR	ddG_monomer	1.17928
Disease	AR	ddG_complex	0.913453
Disease	AD	ddG_monomer	0.536789
Disease	AD	ddG_complex	0.522449
Disease	AD	ddG_monomer	2.48916
Disease	AD	ddG_complex	3.15266
Disease	AR	ddG_monomer	3.25025
Disease	AR	ddG_complex	3.20585
Disease	AD	ddG_monomer	5.38821
Disease	AD	ddG_complex	5.91095
Disease	AD	ddG_monomer	0.551486
Disease	AD	ddG_complex	0.59353
Disease	AD	ddG_monomer	2.98858
Disease	AD	ddG_complex	2.98858
Disease	AD	ddG_monomer	3.59768
Disease	AD	ddG_complex	3.10676
Disease	AD	ddG_monomer	1.73979
Disease	AD	ddG_complex	1.84114
Disease	AD	ddG_monomer	1.44226
Disease	AD	ddG_complex	1.33031
Disease	AD	ddG_monomer	1.21503
Disease	AD	ddG_complex	1.22606
Disease	AR	ddG_monomer	5.45754
Disease	AR	ddG_complex	5.44554
Disease	AD	ddG_monomer	0.752399
Disease	AD	ddG_complex	0.431779
Disease	AR	ddG_monomer	0.584191
Disease	AR	ddG_complex	0.514598
Disease	AR	ddG_monomer	4.27305
Disease	AR	ddG_complex	4.3735
Disease	AD	ddG_monomer	2.86723
Disease	AD	ddG_complex	2.8239
Disease	AR	ddG_monomer	0.725809
Disease	AR	ddG_complex	0.699623
Disease	AR	ddG_monomer	2.07074
Disease	AR	ddG_complex	2.06747
Disease	AD	ddG_monomer	3.91192
Disease	AD	ddG_complex	3.58375
Disease	AD	ddG_monomer	0.147148
Disease	AD	ddG_complex	2.96574
Disease	AD	ddG_monomer	2.73296
Disease	AD	ddG_complex	2.59271
Disease	AD	ddG_monomer	0.8696
Disease	AD	ddG_complex	0.453672
Disease	AR	ddG_monomer	5.2733
Disease	AR	ddG_complex	5.45315
Disease	AD	ddG_monomer	0.273561
Disease	AD	ddG_complex	0.257056
Disease	AR	ddG_monomer	3.63888
Disease	AR	ddG_complex	3.63888
Disease	AD	ddG_monomer	5.12429
Disease	AD	ddG_complex	4.26097
Disease	AD	ddG_monomer	0.416606
Disease	AD	ddG_complex	0.412589
Disease	AD	ddG_monomer	0.0895658
Disease	AD	ddG_complex	0.0144345
Disease	AD	ddG_monomer	0.366384
Disease	AD	ddG_complex	0.369117
Disease	AR	ddG_monomer	1.66862
Disease	AR	ddG_complex	1.64484
Disease	AD	ddG_monomer	0.34737
Disease	AD	ddG_complex	1.75282
Disease	AD	ddG_monomer	0.850485
Disease	AD	ddG_complex	0.865279
Disease	AD	ddG_monomer	0.137142
Disease	AD	ddG_complex	0.138289
Disease	AR	ddG_monomer	4.87815
Disease	AR	ddG_complex	4.87815
Disease	AD	ddG_monomer	3.22916
Disease	AD	ddG_complex	3.22916
Disease	AR	ddG_monomer	0.17323
Disease	AR	ddG_complex	0.17323
Disease	AD	ddG_monomer	2.27565
Disease	AD	ddG_complex	2.27565
Disease	AR	ddG_monomer	3.16861
Disease	AR	ddG_complex	3.09713
Disease	AR	ddG_monomer	4.70582
Disease	AR	ddG_complex	4.70588
Disease	AD	ddG_monomer	2.68224
Disease	AD	ddG_complex	2.682
Disease	AD	ddG_monomer	0.804748
Disease	AD	ddG_complex	0.649254
Disease	AR	ddG_monomer	1.83496
Disease	AR	ddG_complex	1.83496
Disease	AR	ddG_monomer	1.96309
Disease	AR	ddG_complex	2.03844
Disease	AR	ddG_monomer	4.51052
Disease	AR	ddG_complex	5.58199
Disease	AD	ddG_monomer	0.756682
Disease	AD	ddG_complex	2.18314
Disease	AR	ddG_monomer	2.49786
Disease	AR	ddG_complex	2.49786
Disease	AD	ddG_monomer	0.144367
Disease	AD	ddG_complex	0.565533
Disease	AR	ddG_monomer	3.43763
Disease	AR	ddG_complex	3.43763
Disease	AD	ddG_monomer	1.11566
Disease	AD	ddG_complex	1.27834
Disease	AD	ddG_monomer	2.67441
Disease	AD	ddG_complex	2.53124
Disease	AR	ddG_monomer	7.61116
Disease	AR	ddG_complex	7.66594
Disease	AD	ddG_monomer	1.01702
Disease	AD	ddG_complex	1.05414
Disease	AR	ddG_monomer	5.4294
Disease	AR	ddG_complex	4.98775
Disease	AD	ddG_monomer	1.43947
Disease	AD	ddG_complex	0.31909
Disease	AR	ddG_monomer	3.31637
Disease	AR	ddG_complex	3.31637
Disease	AR	ddG_monomer	3.08609
Disease	AR	ddG_complex	3.08609
Disease	AR	ddG_monomer	0.270186
Disease	AR	ddG_complex	0.240554
Disease	AD	ddG_monomer	5.99735
Disease	AD	ddG_complex	5.99735
Disease	AR	ddG_monomer	0.0405479
Disease	AR	ddG_complex	0.0405479
Disease	AR	ddG_monomer	7.73039
Disease	AR	ddG_complex	7.89734
Disease	AD	ddG_monomer	4.99598
Disease	AD	ddG_complex	5.119
Disease	AD	ddG_monomer	3.09891
Disease	AD	ddG_complex	3.13648
Disease	AD	ddG_monomer	1.24579
Disease	AD	ddG_complex	1.24579
Disease	AD	ddG_monomer	5.33903
Disease	AD	ddG_complex	5.87886
Disease	AR	ddG_monomer	2.53596
Disease	AR	ddG_complex	2.53596
Disease	AR	ddG_monomer	1.98692
Disease	AR	ddG_complex	2.03416
Disease	AR	ddG_monomer	8.26687
Disease	AR	ddG_complex	8.26687
Disease	AR	ddG_monomer	1.11598
Disease	AR	ddG_complex	0.716462
Disease	AR	ddG_monomer	1.85442
Disease	AR	ddG_complex	1.85442
Disease	AD	ddG_monomer	5.35142
Disease	AD	ddG_complex	5.35448
Disease	AD	ddG_monomer	3.01173
Disease	AD	ddG_complex	2.84393
Disease	AR	ddG_monomer	1.45863
Disease	AR	ddG_complex	1.47774
Disease	AD	ddG_monomer	1.64489
Disease	AD	ddG_complex	1.7362
Disease	AR	ddG_monomer	1.92709
Disease	AR	ddG_complex	1.92709
Disease	AD	ddG_monomer	0.591647
Disease	AD	ddG_complex	0.53069
Disease	AD	ddG_monomer	1.49735
Disease	AD	ddG_complex	2.03275
Disease	AD	ddG_monomer	4.82572
Disease	AD	ddG_complex	4.75227
Disease	AR	ddG_monomer	2.71206
Disease	AR	ddG_complex	2.71213
Disease	AR	ddG_monomer	10.1288
Disease	AR	ddG_complex	10.1288
Disease	AR	ddG_monomer	3.58007
Disease	AR	ddG_complex	3.58007
Disease	AD	ddG_monomer	1.45921
Disease	AD	ddG_complex	1.45921
Disease	AR	ddG_monomer	1.66752
Disease	AR	ddG_complex	2.10892
Disease	AR	ddG_monomer	0.519932
Disease	AR	ddG_complex	1.22171
Disease	AR	ddG_monomer	1.44416
Disease	AR	ddG_complex	1.615
Disease	AD	ddG_monomer	0.553711
Disease	AD	ddG_complex	18.8952
Disease	AR	ddG_monomer	0.909935
Disease	AR	ddG_complex	0.868914
Disease	AR	ddG_monomer	3.06168
Disease	AR	ddG_complex	3.10548
Disease	AR	ddG_monomer	0.196285
Disease	AR	ddG_complex	0.196285
Disease	AD	ddG_monomer	3.7203
Disease	AD	ddG_complex	3.7203
Disease	AR	ddG_monomer	2.03601
Disease	AR	ddG_complex	2.03606
Disease	AR	ddG_monomer	6.70748
Disease	AR	ddG_complex	7.15124
Disease	AR	ddG_monomer	5.74934
Disease	AR	ddG_complex	5.51651
Disease	AR	ddG_monomer	3.8162
Disease	AR	ddG_complex	3.4652
Disease	AR	ddG_monomer	3.97509
Disease	AR	ddG_complex	3.69473
Disease	AR	ddG_monomer	1.36613
Disease	AR	ddG_complex	1.37569
Disease	AR	ddG_monomer	4.63625
Disease	AR	ddG_complex	4.63625
Disease	AR	ddG_monomer	3.81684
Disease	AR	ddG_complex	3.93254
Disease	AD	ddG_monomer	3.2093
Disease	AD	ddG_complex	2.81011
Disease	AD	ddG_monomer	0.928328
Disease	AD	ddG_complex	1.21341
Disease	AD	ddG_monomer	1.39455
Disease	AD	ddG_complex	1.39455
Disease	AD	ddG_monomer	0.999555
Disease	AD	ddG_complex	1.19752
Disease	AD	ddG_monomer	2.38293
Disease	AD	ddG_complex	2.38293
Disease	AD	ddG_monomer	1.1707
Disease	AD	ddG_complex	1.30872
Disease	AR	ddG_monomer	1.93936
Disease	AR	ddG_complex	1.86577
Disease	AR	ddG_monomer	5.03837
Disease	AR	ddG_complex	5.72966
Disease	AD	ddG_monomer	0.0166252
Disease	AD	ddG_complex	0.010407
Disease	AD	ddG_monomer	1.66976
Disease	AD	ddG_complex	1.72256
Disease	AD	ddG_monomer	0.181914
Disease	AD	ddG_complex	0.181914
Disease	AD	ddG_monomer	2.93558
Disease	AD	ddG_complex	2.93558
Disease	AR	ddG_monomer	6.78973
Disease	AR	ddG_complex	7.86549
Disease	AR	ddG_monomer	3.66717
Disease	AR	ddG_complex	3.44219
Disease	AR	ddG_monomer	4.10261
Disease	AR	ddG_complex	4.38376
Disease	AD	ddG_monomer	6.80375
Disease	AD	ddG_complex	6.6506
Disease	AD	ddG_monomer	0.0170794
Disease	AD	ddG_complex	0.487689
Disease	AR	ddG_monomer	4.71234
Disease	AR	ddG_complex	4.67402
Disease	AR	ddG_monomer	4.52036
Disease	AR	ddG_complex	4.52036
Disease	AR	ddG_monomer	0.00541492
Disease	AR	ddG_complex	0.0635316
Disease	AR	ddG_monomer	1.70486
Disease	AR	ddG_complex	1.38459
Disease	AR	ddG_monomer	1.79222
Disease	AR	ddG_complex	1.75845
Disease	AD	ddG_monomer	0.251736
Disease	AD	ddG_complex	0.25768
Disease	AD	ddG_monomer	0.0264919
Disease	AD	ddG_complex	1.04313
Disease	AD	ddG_monomer	0.77291
Disease	AD	ddG_complex	1.27888
Disease	AD	ddG_monomer	4.68571
Disease	AD	ddG_complex	4.53075
Disease	AD	ddG_monomer	0.435619
Disease	AD	ddG_complex	0.435619
Disease	AR	ddG_monomer	3.28626
Disease	AR	ddG_complex	3.35043
Disease	AD	ddG_monomer	2.53093
Disease	AD	ddG_complex	2.23634
Disease	AR	ddG_monomer	0.225716
Disease	AR	ddG_complex	0.225716
Disease	AD	ddG_monomer	4.79897
Disease	AD	ddG_complex	5.39325
Disease	AR	ddG_monomer	4.5782
Disease	AR	ddG_complex	2.75625
Disease	AR	ddG_monomer	0.30267
Disease	AR	ddG_complex	4.21722
Disease	AR	ddG_monomer	0.0477358
Disease	AR	ddG_complex	6.80394
Disease	AD	ddG_monomer	0.00318074
Disease	AD	ddG_complex	0.538042
Disease	AD	ddG_monomer	1.65633
Disease	AD	ddG_complex	1.95324
Disease	AR	ddG_monomer	3.58082
Disease	AR	ddG_complex	3.86005
Disease	AD	ddG_monomer	0.98824
Disease	AD	ddG_complex	0.896087
Disease	AR	ddG_monomer	0.367949
Disease	AR	ddG_complex	3.52927
Disease	AD	ddG_monomer	0.372764
Disease	AD	ddG_complex	0.299754
Disease	AD	ddG_monomer	2.1954
Disease	AD	ddG_complex	0.989076
Disease	AD	ddG_monomer	0.269517
Disease	AD	ddG_complex	0.322878
Disease	AD	ddG_monomer	0.136687
Disease	AD	ddG_complex	0.144956
Disease	AD	ddG_monomer	3.99596
Disease	AD	ddG_complex	6.30951
Disease	AD	ddG_monomer	5.82516
Disease	AD	ddG_complex	5.81968
Disease	AD	ddG_monomer	1.09872
Disease	AD	ddG_complex	1.10429
Disease	AR	ddG_monomer	5.36689
Disease	AR	ddG_complex	4.7536
Disease	AR	ddG_monomer	4.96518
Disease	AR	ddG_complex	5.10438
Disease	AD	ddG_monomer	3.6279
Disease	AD	ddG_complex	3.6542
Disease	AD	ddG_monomer	0.565395
Disease	AD	ddG_complex	0.510903
Disease	AR	ddG_monomer	3.92196
Disease	AR	ddG_complex	4.55526
Disease	AD	ddG_monomer	0.918445
Disease	AD	ddG_complex	0.796065
Disease	AD	ddG_monomer	0.577992
Disease	AD	ddG_complex	0.577992
Disease	AD	ddG_monomer	1.50784
Disease	AD	ddG_complex	1.85055
Disease	AR	ddG_monomer	7.27446
Disease	AR	ddG_complex	7.12414
Disease	AR	ddG_monomer	4.67353
Disease	AR	ddG_complex	4.75727
Disease	AD	ddG_monomer	8.81934
Disease	AD	ddG_complex	8.81934
Disease	AD	ddG_monomer	3.72544
Disease	AD	ddG_complex	3.78858
Disease	AD	ddG_monomer	0.169792
Disease	AD	ddG_complex	0.218071
Disease	AR	ddG_monomer	1.94094
Disease	AR	ddG_complex	1.91009
Disease	AR	ddG_monomer	3.15355
Disease	AR	ddG_complex	3.13766
Disease	AD	ddG_monomer	1.4788
Disease	AD	ddG_complex	1.4788
Disease	AR	ddG_monomer	3.72053
Disease	AR	ddG_complex	3.72053
Disease	AD	ddG_monomer	0.327301
Disease	AD	ddG_complex	0.362368
Disease	AR	ddG_monomer	4.44906
Disease	AR	ddG_complex	4.77158
Disease	AR	ddG_monomer	9.51784
Disease	AR	ddG_complex	9.37594
Disease	AR	ddG_monomer	0.167652
Disease	AR	ddG_complex	6.70964
Disease	AR	ddG_monomer	2.96351
Disease	AR	ddG_complex	3.17836
Disease	AR	ddG_monomer	0.0818752
Disease	AR	ddG_complex	0.0818752
Disease	AR	ddG_monomer	10.3169
Disease	AR	ddG_complex	10.3342
Disease	AR	ddG_monomer	9.42963
Disease	AR	ddG_complex	9.94094
Disease	AR	ddG_monomer	2.96818
Disease	AR	ddG_complex	2.97482
Disease	AD	ddG_monomer	1.58379
Disease	AD	ddG_complex	1.59334
Disease	AR	ddG_monomer	0.556351
Disease	AR	ddG_complex	0.556351
Disease	AD	ddG_monomer	2.10454
Disease	AD	ddG_complex	2.10454
Disease	AR	ddG_monomer	2.86149
Disease	AR	ddG_complex	2.86588
Disease	AR	ddG_monomer	2.17451
Disease	AR	ddG_complex	2.20846
Disease	AD	ddG_monomer	0.145107
Disease	AD	ddG_complex	0.0903699
Disease	AD	ddG_monomer	0.44193
Disease	AD	ddG_complex	0.262618
Disease	AD	ddG_monomer	1.51348
Disease	AD	ddG_complex	1.54069
Disease	AR	ddG_monomer	4.43703
Disease	AR	ddG_complex	4.66868
Disease	AR	ddG_monomer	0.222388
Disease	AR	ddG_complex	0.460893
Disease	AD	ddG_monomer	1.69936
Disease	AD	ddG_complex	1.18786
Disease	AD	ddG_monomer	0.929384
Disease	AD	ddG_complex	0.857986
Disease	AR	ddG_monomer	4.00844
Disease	AR	ddG_complex	4.19637
Disease	AD	ddG_monomer	1.06384
Disease	AD	ddG_complex	1.21848
Disease	AD	ddG_monomer	0.284944
Disease	AD	ddG_complex	0.46595
Disease	AD	ddG_monomer	0.664554
Disease	AD	ddG_complex	0.721719
Disease	AD	ddG_monomer	1.84232
Disease	AD	ddG_complex	1.81652
Disease	AR	ddG_monomer	1.1376
Disease	AR	ddG_complex	1.1376
Disease	AR	ddG_monomer	3.1625
Disease	AR	ddG_complex	3.1665
Disease	AD	ddG_monomer	2.33588
Disease	AD	ddG_complex	2.64304
Disease	AD	ddG_monomer	2.06874
Disease	AD	ddG_complex	1.94429
Disease	AD	ddG_monomer	0.190499
Disease	AD	ddG_complex	3.52007
Disease	AD	ddG_monomer	0.165081
Disease	AD	ddG_complex	0.269772
Disease	AD	ddG_monomer	4.28652
Disease	AD	ddG_complex	4.09469
Disease	AR	ddG_monomer	3.13237
Disease	AR	ddG_complex	3.13237
Disease	AD	ddG_monomer	5.14063
Disease	AD	ddG_complex	5.1276
Disease	AR	ddG_monomer	3.38706
Disease	AR	ddG_complex	3.42211
Disease	AR	ddG_monomer	1.98228
Disease	AR	ddG_complex	1.98228
Disease	AR	ddG_monomer	5.14543
Disease	AR	ddG_complex	4.54302
Disease	AD	ddG_monomer	0.614596
Disease	AD	ddG_complex	0.619128
Disease	AD	ddG_monomer	1.10507
Disease	AD	ddG_complex	1.10507
Disease	AD	ddG_monomer	0.837902
Disease	AD	ddG_complex	0.839241
Disease	AD	ddG_monomer	0.00516774
Disease	AD	ddG_complex	6.6759
Disease	AR	ddG_monomer	0.882117
Disease	AR	ddG_complex	0.882179
Disease	AD	ddG_monomer	2.75408
Disease	AD	ddG_complex	2.84994
Disease	AR	ddG_monomer	6.69067
Disease	AR	ddG_complex	6.69106
Disease	AD	ddG_monomer	2.07064
Disease	AD	ddG_complex	2.07064
Disease	AR	ddG_monomer	5.25569
Disease	AR	ddG_complex	5.02405
Disease	AR	ddG_monomer	0.299158
Disease	AR	ddG_complex	5.58989
Disease	AR	ddG_monomer	9.45414
Disease	AR	ddG_complex	9.43141
Disease	AD	ddG_monomer	0.114838
Disease	AD	ddG_complex	0.0794026
Disease	AR	ddG_monomer	5.94738
Disease	AR	ddG_complex	6.22398
Disease	AD	ddG_monomer	1.71202
Disease	AD	ddG_complex	1.71559
Disease	AR	ddG_monomer	3.63169
Disease	AR	ddG_complex	3.63169
Disease	AD	ddG_monomer	0.797985
Disease	AD	ddG_complex	0.797985
Disease	AR	ddG_monomer	0.744225
Disease	AR	ddG_complex	0.744225
Disease	AD	ddG_monomer	0.216124
Disease	AD	ddG_complex	0.0223594
Disease	AD	ddG_monomer	4.83978
Disease	AD	ddG_complex	4.83978
Disease	AR	ddG_monomer	1.21633
Disease	AR	ddG_complex	2.94731
Disease	AR	ddG_monomer	1.12285
Disease	AR	ddG_complex	1.41557
Disease	AR	ddG_monomer	5.81855
Disease	AR	ddG_complex	6.01422
Disease	AD	ddG_monomer	0.0721074
Disease	AD	ddG_complex	0.28435
Disease	AD	ddG_monomer	0.928579
Disease	AD	ddG_complex	1.55976
Disease	AD	ddG_monomer	2.09047
Disease	AD	ddG_complex	2.09047
Disease	AD	ddG_monomer	0.16412
Disease	AD	ddG_complex	0.101771
Disease	AD	ddG_monomer	1.38175
Disease	AD	ddG_complex	1.44794
Disease	AR	ddG_monomer	0.128234
Disease	AR	ddG_complex	0.128234
Disease	AD	ddG_monomer	0.521676
Disease	AD	ddG_complex	0.513665
Disease	AR	ddG_monomer	7.96444
Disease	AR	ddG_complex	7.96444
Disease	AD	ddG_monomer	5.58465
Disease	AD	ddG_complex	5.55594
Disease	AD	ddG_monomer	0.522302
Disease	AD	ddG_complex	0.493601
Disease	AD	ddG_monomer	0.746864
Disease	AD	ddG_complex	3.16941
Disease	AD	ddG_monomer	0.352103
Disease	AD	ddG_complex	0.287839
Disease	AD	ddG_monomer	2.89706
Disease	AD	ddG_complex	2.86235
Disease	AD	ddG_monomer	0.803843
Disease	AD	ddG_complex	0.803843
Disease	AR	ddG_monomer	2.68597
Disease	AR	ddG_complex	2.89083
Disease	AR	ddG_monomer	4.80906
Disease	AR	ddG_complex	4.81852
Disease	AD	ddG_monomer	4.64351
Disease	AD	ddG_complex	4.64351
Disease	AD	ddG_monomer	0.376709
Disease	AD	ddG_complex	0.271238
Disease	AD	ddG_monomer	0.0821106
Disease	AD	ddG_complex	0.1334
Disease	AD	ddG_monomer	0.00222107
Disease	AD	ddG_complex	0.962508
Disease	AD	ddG_monomer	0.057119
Disease	AD	ddG_complex	0.239007
Disease	AD	ddG_monomer	5.698
Disease	AD	ddG_complex	5.60294
Disease	AR	ddG_monomer	5.06366
Disease	AR	ddG_complex	5.06366
Disease	AD	ddG_monomer	0.907244
Disease	AD	ddG_complex	2.00827
Disease	AD	ddG_monomer	1.35592
Disease	AD	ddG_complex	0.505428
Disease	AD	ddG_monomer	2.91234
Disease	AD	ddG_complex	3.47942
Disease	AD	ddG_monomer	0.427662
Disease	AD	ddG_complex	0.342757
Disease	AR	ddG_monomer	4.79626
Disease	AR	ddG_complex	4.79626
Disease	AR	ddG_monomer	2.19334
Disease	AR	ddG_complex	2.19331
Disease	AR	ddG_monomer	0.450861
Disease	AR	ddG_complex	0.198916
Disease	AD	ddG_monomer	0.929384
Disease	AD	ddG_complex	0.857986
Disease	AR	ddG_monomer	3.53962
Disease	AR	ddG_complex	3.54095
Disease	AD	ddG_monomer	2.54385
Disease	AD	ddG_complex	2.80921
Disease	AD	ddG_monomer	5.20992
Disease	AD	ddG_complex	5.28445
Disease	AD	ddG_monomer	0.81033
Disease	AD	ddG_complex	0.802905
Disease	AR	ddG_monomer	4.46625
Disease	AR	ddG_complex	4.91126
Disease	AR	ddG_monomer	3.60104
Disease	AR	ddG_complex	3.6622
Disease	AD	ddG_monomer	0.524185
Disease	AD	ddG_complex	0.536724
Disease	AD	ddG_monomer	2.22848
Disease	AD	ddG_complex	2.22848
Disease	AD	ddG_monomer	4.90757
Disease	AD	ddG_complex	4.9156
Disease	AR	ddG_monomer	4.72466
Disease	AR	ddG_complex	4.72466
Disease	AD	ddG_monomer	1.0507
Disease	AD	ddG_complex	0.256194
Disease	AD	ddG_monomer	1.17876
Disease	AD	ddG_complex	1.17876
Disease	AD	ddG_monomer	1.13756
Disease	AD	ddG_complex	0.438861
Disease	AD	ddG_monomer	3.13525
Disease	AD	ddG_complex	3.1031
Disease	AR	ddG_monomer	1.56077
Disease	AR	ddG_complex	1.56077
Disease	AD	ddG_monomer	0.363487
Disease	AD	ddG_complex	3.0808
Disease	AD	ddG_monomer	0.434849
Disease	AD	ddG_complex	0.446251
Disease	AR	ddG_monomer	2.36316
Disease	AR	ddG_complex	2.36316
Disease	AR	ddG_monomer	5.1998
Disease	AR	ddG_complex	5.09597
Disease	AR	ddG_monomer	0.811099
Disease	AR	ddG_complex	1.18335
Disease	AD	ddG_monomer	1.4715
Disease	AD	ddG_complex	1.24262
Disease	AR	ddG_monomer	0.471459
Disease	AR	ddG_complex	0.41182
Disease	AR	ddG_monomer	1.94642
Disease	AR	ddG_complex	1.94642
Disease	AR	ddG_monomer	2.46459
Disease	AR	ddG_complex	2.40658
Disease	AD	ddG_monomer	3.55943
Disease	AD	ddG_complex	2.82608
Disease	AR	ddG_monomer	3.28238
Disease	AR	ddG_complex	3.42881
Disease	AD	ddG_monomer	4.72612
Disease	AD	ddG_complex	4.62476
Disease	AD	ddG_monomer	1.84094
Disease	AD	ddG_complex	1.83004
Disease	AD	ddG_monomer	2.8531
Disease	AD	ddG_complex	5.46313
Disease	AD	ddG_monomer	3.68362
Disease	AD	ddG_complex	3.68362
Disease	AD	ddG_monomer	2.55021
Disease	AD	ddG_complex	2.77823
Disease	AD	ddG_monomer	2.12666
Disease	AD	ddG_complex	1.60675
Disease	AR	ddG_monomer	11.3837
Disease	AR	ddG_complex	11.3837
Disease	AD	ddG_monomer	0.585536
Disease	AD	ddG_complex	0.585536
Disease	AR	ddG_monomer	7.38578
Disease	AR	ddG_complex	7.41955
Disease	AR	ddG_monomer	4.0444
Disease	AR	ddG_complex	4.02231
Disease	AR	ddG_monomer	1.74953
Disease	AR	ddG_complex	1.74953
Disease	AD	ddG_monomer	2.83532
Disease	AD	ddG_complex	2.83532
Disease	AR	ddG_monomer	3.45377
Disease	AR	ddG_complex	3.45377
Disease	AR	ddG_monomer	5.0958
Disease	AR	ddG_complex	5.17004
Disease	AD	ddG_monomer	1.64184
Disease	AD	ddG_complex	0.381177
Disease	AD	ddG_monomer	0.0183283
Disease	AD	ddG_complex	1.15573
Disease	AR	ddG_monomer	2.20882
Disease	AR	ddG_complex	2.9967
Disease	AD	ddG_monomer	3.58503
Disease	AD	ddG_complex	3.5841
Disease	AR	ddG_monomer	1.04066
Disease	AR	ddG_complex	1.45975
Disease	AR	ddG_monomer	0.335379
Disease	AR	ddG_complex	0.144403
Disease	AR	ddG_monomer	4.60711
Disease	AR	ddG_complex	4.64948
Disease	AR	ddG_monomer	1.21603
Disease	AR	ddG_complex	1.60026
Disease	AR	ddG_monomer	14.9523
Disease	AR	ddG_complex	12.9185
Disease	AD	ddG_monomer	0.738136
Disease	AD	ddG_complex	1.06586
Disease	AD	ddG_monomer	0.70629
Disease	AD	ddG_complex	0.70629
Disease	AR	ddG_monomer	1.12662
Disease	AR	ddG_complex	1.32391
Disease	AD	ddG_monomer	0.878625
Disease	AD	ddG_complex	0.793364
Disease	AD	ddG_monomer	0.415464
Disease	AD	ddG_complex	0.622357
Disease	AR	ddG_monomer	0.177862
Disease	AR	ddG_complex	0.138045
Disease	AD	ddG_monomer	0.237529
Disease	AD	ddG_complex	0.153804
Disease	AD	ddG_monomer	0.175985
Disease	AD	ddG_complex	0.187316
Disease	AD	ddG_monomer	0.512034
Disease	AD	ddG_complex	0.512034
Disease	AR	ddG_monomer	5.44047
Disease	AR	ddG_complex	5.43781
Disease	AR	ddG_monomer	3.26677
Disease	AR	ddG_complex	2.9782
Disease	AD	ddG_monomer	1.82893
Disease	AD	ddG_complex	1.74455
Disease	AD	ddG_monomer	1.38687
Disease	AD	ddG_complex	2.44066
Disease	AR	ddG_monomer	1.92384
Disease	AR	ddG_complex	1.92414
Disease	AD	ddG_monomer	3.98414
Disease	AD	ddG_complex	3.93567
Disease	AR	ddG_monomer	0.728571
Disease	AR	ddG_complex	1.89192
Disease	AD	ddG_monomer	3.00826
Disease	AD	ddG_complex	4.8595
Disease	AR	ddG_monomer	4.12032
Disease	AR	ddG_complex	4.18055
Disease	AD	ddG_monomer	0.433775
Disease	AD	ddG_complex	0.396619
Disease	AD	ddG_monomer	5.11727
Disease	AD	ddG_complex	5.15067
Disease	AR	ddG_monomer	0.0660353
Disease	AR	ddG_complex	4.89893
Disease	AR	ddG_monomer	0.949336
Disease	AR	ddG_complex	4.49993
Disease	AR	ddG_monomer	0.342885
Disease	AR	ddG_complex	0.342885
Disease	AR	ddG_monomer	11.0927
Disease	AR	ddG_complex	11.0927
Disease	AD	ddG_monomer	0.868456
Disease	AD	ddG_complex	0.868456
Disease	AD	ddG_monomer	0.226929
Disease	AD	ddG_complex	0.100731
Disease	AD	ddG_monomer	0.537822
Disease	AD	ddG_complex	0.930599
Disease	AD	ddG_monomer	0.487869
Disease	AD	ddG_complex	0.253569
Disease	AD	ddG_monomer	0.464069
Disease	AD	ddG_complex	3.28145
Disease	AR	ddG_monomer	0.0466569
Disease	AR	ddG_complex	1.13924
Disease	AR	ddG_monomer	7.95127
Disease	AR	ddG_complex	7.99017
Disease	AR	ddG_monomer	1.12175
Disease	AR	ddG_complex	1.12197
Disease	AR	ddG_monomer	1.20073
Disease	AR	ddG_complex	1.2063
Disease	AD	ddG_monomer	6.12402
Disease	AD	ddG_complex	5.78528
Disease	AD	ddG_monomer	1.74807
Disease	AD	ddG_complex	1.74807
Disease	AR	ddG_monomer	0.184589
Disease	AR	ddG_complex	0.184589
Disease	AR	ddG_monomer	5.91285
Disease	AR	ddG_complex	5.93341
Disease	AR	ddG_monomer	0.539329
Disease	AR	ddG_complex	0.539329
Disease	AD	ddG_monomer	1.76797
Disease	AD	ddG_complex	1.87537
Disease	AD	ddG_monomer	2.23828
Disease	AD	ddG_complex	2.34242
Disease	AR	ddG_monomer	0.360714
Disease	AR	ddG_complex	0.319772
Disease	AR	ddG_monomer	0.836816
Disease	AR	ddG_complex	0.854182
Disease	AD	ddG_monomer	5.20221
Disease	AD	ddG_complex	5.20221
Disease	AD	ddG_monomer	1.2315
Disease	AD	ddG_complex	1.23262
Disease	AD	ddG_monomer	0.216293
Disease	AD	ddG_complex	0.223056
Disease	AD	ddG_monomer	0.0172952
Disease	AD	ddG_complex	0.00383006
Disease	AR	ddG_monomer	0.651167
Disease	AR	ddG_complex	0.680834
Disease	AD	ddG_monomer	2.02155
Disease	AD	ddG_complex	2.08531
Disease	AD	ddG_monomer	3.31123
Disease	AD	ddG_complex	3.30289
Disease	AD	ddG_monomer	0.843853
Disease	AD	ddG_complex	0.788187
Disease	AD	ddG_monomer	0.354508
Disease	AD	ddG_complex	0.398528
Disease	AR	ddG_monomer	5.48413
Disease	AR	ddG_complex	5.48413
Disease	AD	ddG_monomer	2.05969
Disease	AD	ddG_complex	2.12522
Disease	AD	ddG_monomer	4.58007
Disease	AD	ddG_complex	4.75914
Disease	AD	ddG_monomer	1.42931
Disease	AD	ddG_complex	1.41448
Disease	AR	ddG_monomer	0.559199
Disease	AR	ddG_complex	3.99416
Disease	AD	ddG_monomer	0.205505
Disease	AD	ddG_complex	0.107966
Disease	AD	ddG_monomer	0.818374
Disease	AD	ddG_complex	0.840138
Disease	AD	ddG_monomer	0.89402
Disease	AD	ddG_complex	0.452692
Disease	AD	ddG_monomer	1.44426
Disease	AD	ddG_complex	1.43473
Disease	AD	ddG_monomer	2.82511
Disease	AD	ddG_complex	2.8251
Disease	AD	ddG_monomer	2.10323
Disease	AD	ddG_complex	2.06083
Disease	AR	ddG_monomer	3.49742
Disease	AR	ddG_complex	3.53191
Disease	AR	ddG_monomer	2.87712
Disease	AR	ddG_complex	2.36675
Disease	AR	ddG_monomer	1.08477
Disease	AR	ddG_complex	0.971889
Disease	AD	ddG_monomer	0.969137
Disease	AD	ddG_complex	0.97744
Disease	AD	ddG_monomer	1.94725
Disease	AD	ddG_complex	1.88005
Disease	AD	ddG_monomer	2.38128
Disease	AD	ddG_complex	2.38301
Disease	AR	ddG_monomer	1.15679
Disease	AR	ddG_complex	1.15679
Disease	AR	ddG_monomer	5.27206
Disease	AR	ddG_complex	5.4858
Disease	AR	ddG_monomer	1.93217
Disease	AR	ddG_complex	1.75818
Disease	AR	ddG_monomer	3.14771
Disease	AR	ddG_complex	3.14771
Disease	AR	ddG_monomer	5.54812
Disease	AR	ddG_complex	5.54794
Disease	AD	ddG_monomer	0.554453
Disease	AD	ddG_complex	0.554453
Disease	AD	ddG_monomer	0.369298
Disease	AD	ddG_complex	0.37486
Disease	AR	ddG_monomer	3.76933
Disease	AR	ddG_complex	3.79809
Disease	AD	ddG_monomer	0.657475
Disease	AD	ddG_complex	1.49239
Disease	AR	ddG_monomer	5.3321
Disease	AR	ddG_complex	5.3321
Disease	AD	ddG_monomer	1.3264
Disease	AD	ddG_complex	1.2292
Disease	AD	ddG_monomer	0.471855
Disease	AD	ddG_complex	0.471855
Disease	AR	ddG_monomer	2.61316
Disease	AR	ddG_complex	2.62798
Disease	AD	ddG_monomer	0.813803
Disease	AD	ddG_complex	0.618358
Disease	AR	ddG_monomer	2.76852
Disease	AR	ddG_complex	2.55006
Disease	AD	ddG_monomer	1.29979
Disease	AD	ddG_complex	0.571802
Disease	AD	ddG_monomer	1.59027
Disease	AD	ddG_complex	1.59027
Disease	AD	ddG_monomer	1.34261
Disease	AD	ddG_complex	1.32342
Disease	AD	ddG_monomer	0.755153
Disease	AD	ddG_complex	0.772804
Disease	AR	ddG_monomer	4.40593
Disease	AR	ddG_complex	4.39573
Disease	AD	ddG_monomer	5.72851
Disease	AD	ddG_complex	4.14391
Disease	AD	ddG_monomer	0.429423
Disease	AD	ddG_complex	0.429423
Disease	AD	ddG_monomer	0.33332
Disease	AD	ddG_complex	0.566774
Disease	AD	ddG_monomer	0.802331
Disease	AD	ddG_complex	0.102145
Disease	AR	ddG_monomer	1.39499
Disease	AR	ddG_complex	1.1122
Disease	AR	ddG_monomer	0.442831
Disease	AR	ddG_complex	0.417109
Disease	AD	ddG_monomer	0.269219
Disease	AD	ddG_complex	0.229117
Disease	AD	ddG_monomer	1.28844
Disease	AD	ddG_complex	1.73646
Disease	AR	ddG_monomer	3.52424
Disease	AR	ddG_complex	3.72656
Disease	AD	ddG_monomer	1.97906
Disease	AD	ddG_complex	1.97453
Disease	AR	ddG_monomer	0.369183
Disease	AR	ddG_complex	0.741258
Disease	AD	ddG_monomer	6.05857
Disease	AD	ddG_complex	5.91457
Disease	AD	ddG_monomer	5.54271
Disease	AD	ddG_complex	4.82398
Disease	AD	ddG_monomer	0.845231
Disease	AD	ddG_complex	0.844928
Disease	AR	ddG_monomer	3.82067
Disease	AR	ddG_complex	3.82067
Disease	AR	ddG_monomer	10.1163
Disease	AR	ddG_complex	9.729
Disease	AR	ddG_monomer	0.739022
Disease	AR	ddG_complex	0.739022
Disease	AD	ddG_monomer	0.667602
Disease	AD	ddG_complex	1.97587
Disease	AR	ddG_monomer	4.30665
Disease	AR	ddG_complex	4.10677
Disease	AR	ddG_monomer	8.45749
Disease	AR	ddG_complex	8.45283
Disease	AR	ddG_monomer	5.12974
Disease	AR	ddG_complex	5.12324
Disease	AR	ddG_monomer	0.677673
Disease	AR	ddG_complex	0.677673
Disease	AR	ddG_monomer	5.2379
Disease	AR	ddG_complex	5.23584
Disease	AR	ddG_monomer	1.61127
Disease	AR	ddG_complex	1.61127
Disease	AR	ddG_monomer	2.72763
Disease	AR	ddG_complex	3.48933
Disease	AD	ddG_monomer	7.41937
Disease	AD	ddG_complex	0.0992935
Disease	AD	ddG_monomer	5.62384
Disease	AD	ddG_complex	5.62384
Disease	AD	ddG_monomer	0.271139
Disease	AD	ddG_complex	0.271139
Disease	AD	ddG_monomer	0.301155
Disease	AD	ddG_complex	0.301155
Disease	AD	ddG_monomer	0.361292
Disease	AD	ddG_complex	0.361292
Disease	AR	ddG_monomer	8.72747
Disease	AR	ddG_complex	8.72232
Disease	AR	ddG_monomer	0.283094
Disease	AR	ddG_complex	0.364252
Disease	AD	ddG_monomer	1.32769
Disease	AD	ddG_complex	1.19996
Disease	AD	ddG_monomer	0.0494589
Disease	AD	ddG_complex	0.0975564
Disease	AR	ddG_monomer	1.2812
Disease	AR	ddG_complex	1.32544
Disease	AD	ddG_monomer	5.33221
Disease	AD	ddG_complex	5.34058
Disease	AD	ddG_monomer	1.84232
Disease	AD	ddG_complex	1.81652
Disease	AR	ddG_monomer	1.65125
Disease	AR	ddG_complex	1.70326
Disease	AR	ddG_monomer	0.433654
Disease	AR	ddG_complex	0.762584
Disease	AR	ddG_monomer	0.255586
Disease	AR	ddG_complex	0.141671
Disease	AD	ddG_monomer	4.82572
Disease	AD	ddG_complex	4.75227
Disease	AR	ddG_monomer	3.66044
Disease	AR	ddG_complex	3.4928
Disease	AR	ddG_monomer	0.804607
Disease	AR	ddG_complex	0.793173
Disease	AD	ddG_monomer	2.17302
Disease	AD	ddG_complex	0.686928
Disease	AD	ddG_monomer	0.0112568
Disease	AD	ddG_complex	0.12512
Disease	AD	ddG_monomer	1.48268
Disease	AD	ddG_complex	1.17829
Disease	AR	ddG_monomer	6.39613
Disease	AR	ddG_complex	6.38496
Disease	AD	ddG_monomer	1.72583
Disease	AD	ddG_complex	1.78187
Disease	AR	ddG_monomer	8.69899
Disease	AR	ddG_complex	9.43418
Disease	AD	ddG_monomer	0.593558
Disease	AD	ddG_complex	0.593558
Disease	AR	ddG_monomer	1.1431
Disease	AR	ddG_complex	1.14317
Disease	AD	ddG_monomer	0.17444
Disease	AD	ddG_complex	1.86183
Disease	AD	ddG_monomer	0.366384
Disease	AD	ddG_complex	0.369117
Disease	AD	ddG_monomer	3.62183
Disease	AD	ddG_complex	3.62183
Disease	AD	ddG_monomer	2.62058
Disease	AD	ddG_complex	3.90024
Disease	AD	ddG_monomer	1.63803
Disease	AD	ddG_complex	1.49208
Disease	AD	ddG_monomer	4.23421
Disease	AD	ddG_complex	4.21221
Disease	AR	ddG_monomer	2.23262
Disease	AR	ddG_complex	2.22011
Disease	AR	ddG_monomer	0.301349
Disease	AR	ddG_complex	0.225579
Disease	AR	ddG_monomer	6.19245
Disease	AR	ddG_complex	6.32826
Disease	AD	ddG_monomer	9.14164
Disease	AD	ddG_complex	8.83234
Disease	AD	ddG_monomer	6.576
Disease	AD	ddG_complex	6.576
Disease	AD	ddG_monomer	0.0654366
Disease	AD	ddG_complex	0.0135727
Disease	AD	ddG_monomer	0.31018
Disease	AD	ddG_complex	0.300123
Disease	AD	ddG_monomer	3.64423
Disease	AD	ddG_complex	3.47391
Disease	AD	ddG_monomer	0.591647
Disease	AD	ddG_complex	0.53069
Disease	AR	ddG_monomer	4.32201
Disease	AR	ddG_complex	4.93812
Disease	AD	ddG_monomer	0.262352
Disease	AD	ddG_complex	0.485528
Disease	AD	ddG_monomer	1.08717
Disease	AD	ddG_complex	1.20837
Disease	AD	ddG_monomer	3.32119
Disease	AD	ddG_complex	3.33102
Disease	AR	ddG_monomer	4.72114
Disease	AR	ddG_complex	4.72114
Disease	AD	ddG_monomer	2.49043
Disease	AD	ddG_complex	2.49043
Disease	AD	ddG_monomer	7.43564
Disease	AD	ddG_complex	7.43564
Disease	AR	ddG_monomer	14.2238
Disease	AR	ddG_complex	14.2238
Disease	AR	ddG_monomer	2.30112
Disease	AR	ddG_complex	2.30112
Disease	AR	ddG_monomer	1.11232
Disease	AR	ddG_complex	1.29851
Disease	AD	ddG_monomer	2.42942
Disease	AD	ddG_complex	2.54702
Disease	AD	ddG_monomer	0.408456
Disease	AD	ddG_complex	0.422663
Disease	AR	ddG_monomer	0.842074
Disease	AR	ddG_complex	0.837109
Disease	AR	ddG_monomer	5.59698
Disease	AR	ddG_complex	4.06029
Disease	AD	ddG_monomer	0.969137
Disease	AD	ddG_complex	0.97744
Disease	AR	ddG_monomer	4.59446
Disease	AR	ddG_complex	5.55981
Disease	AR	ddG_monomer	0.488341
Disease	AR	ddG_complex	2.33777
Disease	AD	ddG_monomer	0.329531
Disease	AD	ddG_complex	0.329588
Disease	AR	ddG_monomer	0.421974
Disease	AR	ddG_complex	0.366351
Disease	AR	ddG_monomer	3.42465
Disease	AR	ddG_complex	4.95379
Disease	AD	ddG_monomer	5.53395
Disease	AD	ddG_complex	5.53395
Disease	AD	ddG_monomer	1.14569
Disease	AD	ddG_complex	1.15459
Disease	AD	ddG_monomer	5.30385
Disease	AD	ddG_complex	5.36197
Disease	AD	ddG_monomer	0.898339
Disease	AD	ddG_complex	0.898339
Disease	AD	ddG_monomer	6.74553
Disease	AD	ddG_complex	6.68596
Disease	AD	ddG_monomer	1.69519
Disease	AD	ddG_complex	1.69519
Disease	AD	ddG_monomer	0.969684
Disease	AD	ddG_complex	0.947784
Disease	AD	ddG_monomer	6.68815
Disease	AD	ddG_complex	6.17167
Disease	AD	ddG_monomer	0.408994
Disease	AD	ddG_complex	0.408994
Disease	AD	ddG_monomer	0.983355
Disease	AD	ddG_complex	6.65317
Disease	AD	ddG_monomer	1.0857
Disease	AD	ddG_complex	0.843133
Disease	AD	ddG_monomer	2.53264
Disease	AD	ddG_complex	2.36547
Disease	AD	ddG_monomer	1.15653
Disease	AD	ddG_complex	1.18736
Disease	AR	ddG_monomer	0.209584
Disease	AR	ddG_complex	2.82766
Disease	AR	ddG_monomer	11.2814
Disease	AR	ddG_complex	11.3704
Disease	AR	ddG_monomer	0.478892
Disease	AR	ddG_complex	0.319303
Disease	AR	ddG_monomer	0.418319
Disease	AR	ddG_complex	0.276071
Disease	AR	ddG_monomer	0.772094
Disease	AR	ddG_complex	0.778451
Disease	AD	ddG_monomer	3.53734
Disease	AD	ddG_complex	3.60323
Disease	AD	ddG_monomer	8.74042
Disease	AD	ddG_complex	8.24977
Disease	AD	ddG_monomer	0.969137
Disease	AD	ddG_complex	0.97744
Disease	AR	ddG_monomer	8.1562
Disease	AR	ddG_complex	8.56327
Disease	AD	ddG_monomer	3.44476
Disease	AD	ddG_complex	3.36942
Disease	AD	ddG_monomer	1.147
Disease	AD	ddG_complex	1.02687
Disease	AR	ddG_monomer	5.6226
Disease	AR	ddG_complex	5.72216
Disease	AD	ddG_monomer	0.811602
Disease	AD	ddG_complex	0.818725
Disease	AR	ddG_monomer	8.34191
Disease	AR	ddG_complex	9.437
Disease	AD	ddG_monomer	0.631127
Disease	AD	ddG_complex	0.632686
Disease	AD	ddG_monomer	0.123428
Disease	AD	ddG_complex	0.255031
Disease	AR	ddG_monomer	5.02854
Disease	AR	ddG_complex	5.0466
Disease	AR	ddG_monomer	2.48444
Disease	AR	ddG_complex	2.1719
Disease	AR	ddG_monomer	0.866267
Disease	AR	ddG_complex	0.866267
Disease	AR	ddG_monomer	1.70026
Disease	AR	ddG_complex	1.70844
Disease	AR	ddG_monomer	6.87593
Disease	AR	ddG_complex	6.70678
Disease	AR	ddG_monomer	0.506401
Disease	AR	ddG_complex	0.506401
Disease	AR	ddG_monomer	5.57388
Disease	AR	ddG_complex	6.42993
Disease	AD	ddG_monomer	1.04509
Disease	AD	ddG_complex	1.04509
Disease	AD	ddG_monomer	3.86346
Disease	AD	ddG_complex	4.13804
Disease	AR	ddG_monomer	1.47647
Disease	AR	ddG_complex	1.32386
Disease	AR	ddG_monomer	1.29775
Disease	AR	ddG_complex	1.29775
Disease	AR	ddG_monomer	4.68782
Disease	AR	ddG_complex	4.63422
Disease	AD	ddG_monomer	0.0660922
Disease	AD	ddG_complex	0.1446
Disease	AR	ddG_monomer	5.66155
Disease	AR	ddG_complex	5.64401
Disease	AD	ddG_monomer	2.18985
Disease	AD	ddG_complex	2.38457
Disease	AD	ddG_monomer	0.0738213
Disease	AD	ddG_complex	0.0919576
Disease	AR	ddG_monomer	6.69486
Disease	AR	ddG_complex	6.80883
Disease	AR	ddG_monomer	3.51085
Disease	AR	ddG_complex	3.50268
Disease	AR	ddG_monomer	3.43659
Disease	AR	ddG_complex	3.47327
Disease	AD	ddG_monomer	0.831574
Disease	AD	ddG_complex	1.92403
Disease	AD	ddG_monomer	0.880574
Disease	AD	ddG_complex	0.876179
Disease	AD	ddG_monomer	2.27055
Disease	AD	ddG_complex	2.23748
Disease	AD	ddG_monomer	4.40942
Disease	AD	ddG_complex	4.18191
Disease	AD	ddG_monomer	14.3923
Disease	AD	ddG_complex	14.6389
Disease	AD	ddG_monomer	42.9377
Disease	AD	ddG_complex	44.1521
Disease	AD	ddG_monomer	0.0446198
Disease	AD	ddG_complex	0.0557518
Disease	AR	ddG_monomer	5.26754
Disease	AR	ddG_complex	5.26754
Disease	AR	ddG_monomer	32.9761
Disease	AR	ddG_complex	34.2328
Disease	AD	ddG_monomer	15.6593
Disease	AD	ddG_complex	15.6593
Disease	AD	ddG_monomer	4.82814
Disease	AD	ddG_complex	5.12144
Disease	AD	ddG_monomer	1.80193
Disease	AD	ddG_complex	2.29611
Disease	AR	ddG_monomer	1.80779
Disease	AR	ddG_complex	8.78126
Disease	AD	ddG_monomer	13.1109
Disease	AD	ddG_complex	13.1109
Disease	AD	ddG_monomer	12.8549
Disease	AD	ddG_complex	38.4918
Disease	AD	ddG_monomer	16.5377
Disease	AD	ddG_complex	16.2525
Disease	AD	ddG_monomer	4.68407
Disease	AD	ddG_complex	5.12527
Disease	AD	ddG_monomer	10.415
Disease	AD	ddG_complex	13.0937
Disease	AD	ddG_monomer	5.18065
Disease	AD	ddG_complex	5.18065
Disease	AD	ddG_monomer	3.03184
Disease	AD	ddG_complex	3.03184
Disease	AD	ddG_monomer	3.5924
Disease	AD	ddG_complex	3.5924
Disease	AD	ddG_monomer	3.80864
Disease	AD	ddG_complex	3.80864
Disease	AD	ddG_monomer	0.82533
Disease	AD	ddG_complex	0.818401
Disease	AR	ddG_monomer	0.898913
Disease	AR	ddG_complex	0.893328
Disease	AR	ddG_monomer	2.39954
Disease	AR	ddG_complex	1.85722
Disease	AD	ddG_monomer	10.7629
Disease	AD	ddG_complex	10.8532
Disease	AD	ddG_monomer	14.9976
Disease	AD	ddG_complex	14.9976
Disease	AD	ddG_monomer	7.24111
Disease	AD	ddG_complex	7.22071
Disease	AD	ddG_monomer	3.47521
Disease	AD	ddG_complex	3.69642
Disease	AD	ddG_monomer	5.75941
Disease	AD	ddG_complex	5.75941
Disease	AR	ddG_monomer	4.09666
Disease	AR	ddG_complex	3.75251
Disease	AD	ddG_monomer	1.04686
Disease	AD	ddG_complex	15.0455
Disease	AR	ddG_monomer	21.4478
Disease	AR	ddG_complex	26.3937
Disease	AR	ddG_monomer	12.5432
Disease	AR	ddG_complex	11.7646
Disease	AD	ddG_monomer	3.81718
Disease	AD	ddG_complex	3.81718
Disease	AD	ddG_monomer	8.38841
Disease	AD	ddG_complex	8.12692
Disease	AD	ddG_monomer	3.85435
Disease	AD	ddG_complex	4.00422
Disease	AR	ddG_monomer	5.57405
Disease	AR	ddG_complex	6.22186
Disease	AD	ddG_monomer	14.7657
Disease	AD	ddG_complex	14.7657
Disease	AD	ddG_monomer	2.39011
Disease	AD	ddG_complex	2.49867
Disease	AD	ddG_monomer	5.55852
Disease	AD	ddG_complex	5.34646
Disease	AD	ddG_monomer	2.45324
Disease	AD	ddG_complex	2.64173
Disease	AR	ddG_monomer	4.22354
Disease	AR	ddG_complex	5.23166
Disease	AR	ddG_monomer	5.30717
Disease	AR	ddG_complex	5.30717
Disease	AD	ddG_monomer	1.28766
Disease	AD	ddG_complex	1.1996
Disease	AD	ddG_monomer	1.0723
Disease	AD	ddG_complex	8.14633
Disease	AD	ddG_monomer	3.41666
Disease	AD	ddG_complex	0.232997
Disease	AD	ddG_monomer	0.931534
Disease	AD	ddG_complex	8.89966
Disease	AD	ddG_monomer	2.80021
Disease	AD	ddG_complex	3.01747
Disease	AR	ddG_monomer	22.9391
Disease	AR	ddG_complex	29.9896
Disease	AD	ddG_monomer	3.98677
Disease	AD	ddG_complex	4.38504
Disease	AR	ddG_monomer	0.498166
Disease	AR	ddG_complex	0.476446
Disease	AD	ddG_monomer	3.15486
Disease	AD	ddG_complex	3.15486
Disease	AD	ddG_monomer	38.4836
Disease	AD	ddG_complex	38.4836
Disease	AD	ddG_monomer	9.1768
Disease	AD	ddG_complex	9.1768
Disease	AD	ddG_monomer	1.33875
Disease	AD	ddG_complex	8.73361
Disease	AD	ddG_monomer	14.3355
Disease	AD	ddG_complex	14.3355
Disease	AR	ddG_monomer	13.2856
Disease	AR	ddG_complex	14.5136
Disease	AD	ddG_monomer	4.24871
Disease	AD	ddG_complex	4.02042
Disease	AD	ddG_monomer	1.31432
Disease	AD	ddG_complex	1.35538
Disease	AD	ddG_monomer	10.3659
Disease	AD	ddG_complex	10.3659
Disease	AD	ddG_monomer	4.19334
Disease	AD	ddG_complex	4.19334
Disease	AD	ddG_monomer	3.65978
Disease	AD	ddG_complex	17.14
Disease	AD	ddG_monomer	11.4357
Disease	AD	ddG_complex	11.4357
Disease	AD	ddG_monomer	21.2401
Disease	AD	ddG_complex	21.2401
Disease	AD	ddG_monomer	8.43955
Disease	AD	ddG_complex	17.7987
Disease	AD	ddG_monomer	4.94495
Disease	AD	ddG_complex	4.72043
Disease	AD	ddG_monomer	7.68979
Disease	AD	ddG_complex	7.68979
Disease	AD	ddG_monomer	8.04887
Disease	AD	ddG_complex	8.04256
Disease	AR	ddG_monomer	0.927427
Disease	AR	ddG_complex	0.945586
Disease	AD	ddG_monomer	16.5547
Disease	AD	ddG_complex	16.5547
Disease	AD	ddG_monomer	0.512539
Disease	AD	ddG_complex	8.12214
Disease	AD	ddG_monomer	4.40888
Disease	AD	ddG_complex	4.84653
Disease	AR	ddG_monomer	6.43991
Disease	AR	ddG_complex	6.41619
Disease	AR	ddG_monomer	1.49767
Disease	AR	ddG_complex	1.49767
Disease	AD	ddG_monomer	2.85966
Disease	AD	ddG_complex	2.94686
Disease	AD	ddG_monomer	18.993
Disease	AD	ddG_complex	19.9225
Disease	AR	ddG_monomer	25.4791
Disease	AR	ddG_complex	25.4581
Disease	AD	ddG_monomer	13.8576
Disease	AD	ddG_complex	13.7561
Disease	AD	ddG_monomer	0.538619
Disease	AD	ddG_complex	0.0148276
Disease	AD	ddG_monomer	4.0989
Disease	AD	ddG_complex	3.96513
Disease	AR	ddG_monomer	6.1322
Disease	AR	ddG_complex	7.57811
Disease	AD	ddG_monomer	0.404757
Disease	AD	ddG_complex	7.21935
Disease	AD	ddG_monomer	25.8473
Disease	AD	ddG_complex	25.8473
Disease	AD	ddG_monomer	6.37037
Disease	AD	ddG_complex	6.58174
Disease	AD	ddG_monomer	5.46288
Disease	AD	ddG_complex	5.45894
Disease	AD	ddG_monomer	1.69652
Disease	AD	ddG_complex	1.82967
Disease	AD	ddG_monomer	5.1667
Disease	AD	ddG_complex	5.25428
Disease	AD	ddG_monomer	19.4449
Disease	AD	ddG_complex	19.4449
Disease	AR	ddG_monomer	12.2984
Disease	AR	ddG_complex	12.2984
Disease	AR	ddG_monomer	1.1978
Disease	AR	ddG_complex	10.303
Disease	AR	ddG_monomer	2.25783
Disease	AR	ddG_complex	2.25783
Disease	AR	ddG_monomer	0.18173
Disease	AR	ddG_complex	6.50508
Disease	AD	ddG_monomer	0.582211
Disease	AD	ddG_complex	0.676927
Disease	AD	ddG_monomer	7.28986
Disease	AD	ddG_complex	3.55862
Disease	AD	ddG_monomer	0.0266174
Disease	AD	ddG_complex	0.0332104
Disease	AR	ddG_monomer	5.08764
Disease	AR	ddG_complex	4.82818
Disease	AR	ddG_monomer	12.1965
Disease	AR	ddG_complex	14.4637
Disease	AD	ddG_monomer	2.27793
Disease	AD	ddG_complex	2.27793
Disease	AD	ddG_monomer	5.62571
Disease	AD	ddG_complex	5.71341
Disease	AD	ddG_monomer	31.2817
Disease	AD	ddG_complex	31.2817
Disease	AD	ddG_monomer	2.76558
Disease	AD	ddG_complex	2.75494
Disease	AD	ddG_monomer	0.497893
Disease	AD	ddG_complex	16.6817
Disease	AD	ddG_monomer	4.56861
Disease	AD	ddG_complex	5.04875
Disease	AR	ddG_monomer	4.80618
Disease	AR	ddG_complex	4.80618
Disease	AD	ddG_monomer	4.43179
Disease	AD	ddG_complex	4.39184
Disease	AD	ddG_monomer	14.7021
Disease	AD	ddG_complex	14.7021
Disease	AD	ddG_monomer	2.24239
Disease	AD	ddG_complex	2.21461
Disease	AR	ddG_monomer	26.0419
Disease	AR	ddG_complex	26.0419
Disease	AD	ddG_monomer	0.114254
Disease	AD	ddG_complex	0.132602
Disease	AD	ddG_monomer	5.57399
Disease	AD	ddG_complex	5.57399
Disease	AD	ddG_monomer	4.03543
Disease	AD	ddG_complex	4.03543
Disease	AR	ddG_monomer	16.578
Disease	AR	ddG_complex	17.2582
Disease	AD	ddG_monomer	0.226646
Disease	AD	ddG_complex	0.237592
Disease	AD	ddG_monomer	0.39704
Disease	AD	ddG_complex	5.44065
Disease	AD	ddG_monomer	10.8419
Disease	AD	ddG_complex	10.8419
Disease	AD	ddG_monomer	3.46165
Disease	AD	ddG_complex	3.66565
Disease	AD	ddG_monomer	4.106
Disease	AD	ddG_complex	4.106
Disease	AD	ddG_monomer	4.18894
Disease	AD	ddG_complex	4.18894
Disease	AR	ddG_monomer	0.805727
Disease	AR	ddG_complex	0.859198
Disease	AD	ddG_monomer	20.2132
Disease	AD	ddG_complex	20.2132
Disease	AD	ddG_monomer	3.96254
Disease	AD	ddG_complex	3.96254
Disease	AD	ddG_monomer	1.09205
Disease	AD	ddG_complex	1.11634
Disease	AR	ddG_monomer	1.65822
Disease	AR	ddG_complex	8.42745
Disease	AD	ddG_monomer	5.85677
Disease	AD	ddG_complex	5.56934
Disease	AD	ddG_monomer	3.28809
Disease	AD	ddG_complex	3.28809
Disease	AD	ddG_monomer	2.50174
Disease	AD	ddG_complex	2.56929
Disease	AD	ddG_monomer	7.25431
Disease	AD	ddG_complex	27.6785
Disease	AD	ddG_monomer	12.6876
Disease	AD	ddG_complex	12.8408
Disease	AR	ddG_monomer	1.20426
Disease	AR	ddG_complex	1.04563
Disease	AD	ddG_monomer	12.8896
Disease	AD	ddG_complex	30.8764
Disease	AD	ddG_monomer	1.30186
Disease	AD	ddG_complex	1.34691
Disease	AD	ddG_monomer	5.40286
Disease	AD	ddG_complex	4.57752
Disease	AR	ddG_monomer	19.5405
Disease	AR	ddG_complex	18.7136
Disease	AR	ddG_monomer	6.86009
Disease	AR	ddG_complex	6.86009
Disease	AR	ddG_monomer	1.10563
Disease	AR	ddG_complex	0.467183
Disease	AD	ddG_monomer	5.76436
Disease	AD	ddG_complex	5.74432
Disease	AR	ddG_monomer	0.586101
Disease	AR	ddG_complex	0.537288
Disease	AD	ddG_monomer	5.30369
Disease	AD	ddG_complex	5.30369
Disease	AD	ddG_monomer	3.11386
Disease	AD	ddG_complex	2.61938
Disease	AR	ddG_monomer	11.3777
Disease	AR	ddG_complex	48.7013
Disease	AD	ddG_monomer	0.80535
Disease	AD	ddG_complex	0.748849
Disease	AD	ddG_monomer	41.0639
Disease	AD	ddG_complex	41.0906
Disease	AR	ddG_monomer	0.0988395
Disease	AR	ddG_complex	8.04479
Disease	AD	ddG_monomer	3.76048
Disease	AD	ddG_complex	3.83783
Disease	AR	ddG_monomer	0.54477
Disease	AR	ddG_complex	0.562347
Disease	AD	ddG_monomer	13.0236
Disease	AD	ddG_complex	13.0236
Disease	AD	ddG_monomer	23.9935
Disease	AD	ddG_complex	23.9925
Disease	AD	ddG_monomer	1.22322
Disease	AD	ddG_complex	1.22322
Disease	AD	ddG_monomer	2.73345
Disease	AD	ddG_complex	2.73345
Disease	AR	ddG_monomer	1.63305
Disease	AR	ddG_complex	5.77289
Disease	AD	ddG_monomer	30.962
Disease	AD	ddG_complex	30.9999
Disease	AR	ddG_monomer	0.435999
Disease	AR	ddG_complex	6.80147
Disease	AR	ddG_monomer	4.00073
Disease	AR	ddG_complex	25.9897
Disease	AD	ddG_monomer	5.09919
Disease	AD	ddG_complex	5.25997
Disease	AR	ddG_monomer	12.5325
Disease	AR	ddG_complex	13.0777
Disease	AD	ddG_monomer	2.86775
Disease	AD	ddG_complex	2.86775
Disease	AD	ddG_monomer	0.7828
Disease	AD	ddG_complex	2.27722
Disease	AD	ddG_monomer	2.6658
Disease	AD	ddG_complex	2.75043
Disease	AR	ddG_monomer	6.54195
Disease	AR	ddG_complex	6.54195
Disease	AD	ddG_monomer	4.41723
Disease	AD	ddG_complex	5.20008
Disease	AD	ddG_monomer	22.824
Disease	AD	ddG_complex	37.0948
Disease	AD	ddG_monomer	1.52583
Disease	AD	ddG_complex	1.64735
Disease	AR	ddG_monomer	0.611918
Disease	AR	ddG_complex	0.362608
Disease	AD	ddG_monomer	14.7895
Disease	AD	ddG_complex	14.8144
Disease	AD	ddG_monomer	11.7359
Disease	AD	ddG_complex	10.3502
Disease	AD	ddG_monomer	1.20573
Disease	AD	ddG_complex	1.2058
Disease	AR	ddG_monomer	3.05844
Disease	AR	ddG_complex	14.046
Disease	AR	ddG_monomer	6.50283
Disease	AR	ddG_complex	6.50283
Disease	AD	ddG_monomer	8.46659
Disease	AD	ddG_complex	8.38694
Disease	AR	ddG_monomer	0.232424
Disease	AR	ddG_complex	5.04477
Disease	AD	ddG_monomer	6.73661
Disease	AD	ddG_complex	6.80063
Disease	AD	ddG_monomer	4.4783
Disease	AD	ddG_complex	4.4783
Disease	AD	ddG_monomer	2.66745
Disease	AD	ddG_complex	2.65041
Disease	AD	ddG_monomer	5.10066
Disease	AD	ddG_complex	5.10066
Disease	AD	ddG_monomer	15.6997
Disease	AD	ddG_complex	15.6997
Disease	AD	ddG_monomer	3.47825
Disease	AD	ddG_complex	3.56757
Disease	AD	ddG_monomer	43.6463
Disease	AD	ddG_complex	42.849
Disease	AR	ddG_monomer	0.0983263
Disease	AR	ddG_complex	0.807262
Disease	AR	ddG_monomer	3.51247
Disease	AR	ddG_complex	3.50542
Disease	AR	ddG_monomer	4.97632
Disease	AR	ddG_complex	4.97632
Disease	AD	ddG_monomer	9.42036
Disease	AD	ddG_complex	17.7409
Disease	AR	ddG_monomer	2.37866
Disease	AR	ddG_complex	4.81169
Disease	AR	ddG_monomer	28.0627
Disease	AR	ddG_complex	28.0627
Disease	AD	ddG_monomer	3.62519
Disease	AD	ddG_complex	11.0422
Disease	AD	ddG_monomer	11.3719
Disease	AD	ddG_complex	11.6512
Disease	AD	ddG_monomer	13.3842
Disease	AD	ddG_complex	13.9752
Disease	AD	ddG_monomer	4.25654
Disease	AD	ddG_complex	4.2564
Disease	AR	ddG_monomer	12.0565
Disease	AR	ddG_complex	12.1829
Disease	AR	ddG_monomer	14.5341
Disease	AR	ddG_complex	14.5341
Disease	AR	ddG_monomer	7.78479
Disease	AR	ddG_complex	7.78479
Disease	AD	ddG_monomer	3.03653
Disease	AD	ddG_complex	3.03653
Disease	AD	ddG_monomer	10.2286
Disease	AD	ddG_complex	10.6923
Disease	AD	ddG_monomer	2.67512
Disease	AD	ddG_complex	2.67512
Disease	AD	ddG_monomer	0.382098
Disease	AD	ddG_complex	7.50395
Disease	AD	ddG_monomer	5.63745
Disease	AD	ddG_complex	5.63745
Disease	AD	ddG_monomer	6.26901
Disease	AD	ddG_complex	6.70299
Disease	AR	ddG_monomer	14.0901
Disease	AR	ddG_complex	13.306
Disease	AR	ddG_monomer	0.0281021
Disease	AR	ddG_complex	7.21601
Disease	AR	ddG_monomer	5.94153
Disease	AR	ddG_complex	5.94153
Disease	AD	ddG_monomer	6.35817
Disease	AD	ddG_complex	6.75179
Disease	AR	ddG_monomer	3.43089
Disease	AR	ddG_complex	3.58218
Disease	AR	ddG_monomer	19.6898
Disease	AR	ddG_complex	19.3383
Disease	AR	ddG_monomer	7.07561
Disease	AR	ddG_complex	7.95889
Disease	AD	ddG_monomer	1.0776
Disease	AD	ddG_complex	1.0776
Disease	AR	ddG_monomer	9.64326
Disease	AR	ddG_complex	8.07728
Disease	AD	ddG_monomer	5.52329
Disease	AD	ddG_complex	5.52335
Disease	AD	ddG_monomer	19.6982
Disease	AD	ddG_complex	18.4762
Disease	AR	ddG_monomer	26.9727
Disease	AR	ddG_complex	28.2036
Disease	AR	ddG_monomer	1.41892
Disease	AR	ddG_complex	6.75663
Disease	AD	ddG_monomer	3.33502
Disease	AD	ddG_complex	3.32138
Disease	AD	ddG_monomer	13.4776
Disease	AD	ddG_complex	26.0011
Disease	AD	ddG_monomer	20.732
Disease	AD	ddG_complex	20.9407
Disease	AR	ddG_monomer	0.446881
Disease	AR	ddG_complex	0.467614
Disease	AD	ddG_monomer	0.665765
Disease	AD	ddG_complex	5.57029
Disease	AR	ddG_monomer	2.35115
Disease	AR	ddG_complex	2.35115
Disease	AR	ddG_monomer	21.4869
Disease	AR	ddG_complex	21.4869
Disease	AD	ddG_monomer	11.1245
Disease	AD	ddG_complex	11.0207
Disease	AD	ddG_monomer	15.029
Disease	AD	ddG_complex	15.029
Disease	AD	ddG_monomer	10.6841
Disease	AD	ddG_complex	12.3225
Disease	AD	ddG_monomer	25.2951
Disease	AD	ddG_complex	25.2951
Disease	AD	ddG_monomer	0.534492
Disease	AD	ddG_complex	0.519252
Disease	AD	ddG_monomer	9.94331
Disease	AD	ddG_complex	9.94331
Disease	AD	ddG_monomer	1.71317
Disease	AD	ddG_complex	1.71317
Disease	AR	ddG_monomer	11.4432
Disease	AR	ddG_complex	20.9572
Disease	AD	ddG_monomer	10.6184
Disease	AD	ddG_complex	10.3892
Disease	AD	ddG_monomer	0.583153
Disease	AD	ddG_complex	7.08041
Disease	AD	ddG_monomer	5.60009
Disease	AD	ddG_complex	5.42811
Disease	AR	ddG_monomer	3.1931
Disease	AR	ddG_complex	3.16622
Disease	AD	ddG_monomer	19.395
Disease	AD	ddG_complex	19.4975
Disease	AD	ddG_monomer	8.36748
Disease	AD	ddG_complex	8.36748
Disease	AR	ddG_monomer	4.96036
Disease	AR	ddG_complex	4.93563
Disease	AD	ddG_monomer	4.10149
Disease	AD	ddG_complex	4.46672
Disease	AD	ddG_monomer	10.3146
Disease	AD	ddG_complex	10.3146
Disease	AD	ddG_monomer	19.0306
Disease	AD	ddG_complex	19.0801
Disease	AR	ddG_monomer	18.8769
Disease	AR	ddG_complex	18.8802
Disease	AD	ddG_monomer	16.0301
Disease	AD	ddG_complex	16.4066
Disease	AD	ddG_monomer	11.852
Disease	AD	ddG_complex	11.852
Disease	AR	ddG_monomer	7.00591
Disease	AR	ddG_complex	7.06171
Disease	AR	ddG_monomer	8.34385
Disease	AR	ddG_complex	8.35277
Disease	AD	ddG_monomer	18.8036
Disease	AD	ddG_complex	20.5093
Disease	AR	ddG_monomer	0.197879
Disease	AR	ddG_complex	7.59721
Disease	AR	ddG_monomer	2.17288
Disease	AR	ddG_complex	2.17288
Disease	AD	ddG_monomer	15.5382
Disease	AD	ddG_complex	15.3859
Disease	AR	ddG_monomer	2.58708
Disease	AR	ddG_complex	2.27141
Disease	AD	ddG_monomer	8.26259
Disease	AD	ddG_complex	8.26259
Disease	AR	ddG_monomer	15.8139
Disease	AR	ddG_complex	16.8476
Disease	AD	ddG_monomer	3.89061
Disease	AD	ddG_complex	3.86625
Disease	AD	ddG_monomer	14.6405
Disease	AD	ddG_complex	13.9965
Disease	AD	ddG_monomer	0.0119685
Disease	AD	ddG_complex	0.0888516
Disease	AR	ddG_monomer	25.976
Disease	AR	ddG_complex	25.7168
Disease	AR	ddG_monomer	16.8739
Disease	AR	ddG_complex	16.7749
Disease	AD	ddG_monomer	5.46825
Disease	AD	ddG_complex	5.57456
Disease	AR	ddG_monomer	3.89092
Disease	AR	ddG_complex	3.69716
Disease	AR	ddG_monomer	14.4387
Disease	AR	ddG_complex	14.4387
Disease	AR	ddG_monomer	5.24323
Disease	AR	ddG_complex	5.24323
Disease	AR	ddG_monomer	2.67465
Disease	AR	ddG_complex	8.57033
Disease	AR	ddG_monomer	1.27284
Disease	AR	ddG_complex	1.27284
Disease	AD	ddG_monomer	21.2396
Disease	AD	ddG_complex	41.496
Disease	AR	ddG_monomer	1.26639
Disease	AR	ddG_complex	1.22117
Disease	AR	ddG_monomer	0.492292
Disease	AR	ddG_complex	0.525158
Disease	AR	ddG_monomer	0.405866
Disease	AR	ddG_complex	0.405866
Disease	AD	ddG_monomer	18.5979
Disease	AD	ddG_complex	18.6126
Disease	AD	ddG_monomer	4.66189
Disease	AD	ddG_complex	5.03829
Disease	AD	ddG_monomer	35.5869
Disease	AD	ddG_complex	36.5598
Disease	AD	ddG_monomer	2.13782
Disease	AD	ddG_complex	2.23626
Disease	AD	ddG_monomer	41.7594
Disease	AD	ddG_complex	43.5818
Disease	AD	ddG_monomer	0.564674
Disease	AD	ddG_complex	0.564674
Disease	AD	ddG_monomer	1.79128
Disease	AD	ddG_complex	1.79128
Disease	AR	ddG_monomer	19.5688
Disease	AR	ddG_complex	19.8967
Disease	AR	ddG_monomer	6.56145
Disease	AR	ddG_complex	7.56897
Disease	AD	ddG_monomer	0.429791
Disease	AD	ddG_complex	0.429791
Disease	AD	ddG_monomer	4.19778
Disease	AD	ddG_complex	4.19778
Disease	AD	ddG_monomer	22.8297
Disease	AD	ddG_complex	22.8484
Disease	AR	ddG_monomer	11.5807
Disease	AR	ddG_complex	22.3264
Disease	AD	ddG_monomer	0.286521
[truncated: 446,633+ more rows]

## Sheet: Figure 2b
Inheritance	Structural_location
AR	Interior
AR	Interior
AD	Interior
AD	Interior
AD	Interior
AD	Interior
AD	Interior
AR	Interior
AR	Interior
AD	Surface
AD	Interface
AD	Interface
AR	Interior
AD	Surface
AD	Interior
AR	Interior
AR	Interior
AR	Interface
AD	Surface
AR	Interior
AD	Interior
AR	Interface
AR	Interior
AD	Interior
AR	Interior
AR	Interior
AD	Interface
AR	Interior
AR	Surface
AR	Interior
AR	Interior
AD	Interior
AR	Interface
AR	Interior
AR	Interior
AR	Interior
AR	Surface
AR	Interior
AD	Interior
AD	Interior
AR	Interface
AR	Interior
AD	Interface
AD	Surface
AR	Interior
AD	Surface
AD	Interior
AR	Interior
AR	Interface
AR	Interface
AD	Interior
AD	Surface
AR	Interior
AD	Surface
AD	Interface
AR	Interior
AR	Interior
AR	Interior
AR	Interior
AR	Interior
AD	Interior
AD	Interior
AR	Interior
AR	Interior
AD	Interface
AR	Interior
AR	Interior
AD	Interior
AR	Interior
AD	Interior
AD	Interior
AR	Interior
AR	Interior
AR	Interior
AR	Interior
AD	Interior
AD	Interior
AD	Interface
AR	Interior
AR	Interface
AR	Interior
AR	Surface
AD	Interface
AR	Interior
AR	Interior
AR	Interface
AR	Interior
AR	Surface
AD	Interface
AR	Interface
AR	Interior
AR	Interface
AD	Interior
AR	Interior
AD	Interior
AR	Interior
AD	Interior
AR	Surface
AR	Interior
AD	Interface
AD	Interface
AR	Interface
AD	Interior
AR	Surface
AD	Interface
AD	Interface
AD	Surface
AD	Interior
AR	Interior
AD	Interface
AR	Interior
AD	Surface
AD	Interior
AR	Surface
AD	Surface
AR	Surface
AR	Interior
AR	Surface
AD	Interface
AD	Interior
AR	Interior
AD	Interior
AD	Surface
AR	Interior
AD	Interior
AD	Interior
AR	Interface
AD	Interior
AR	Interior
AD	Surface
AR	Surface
AD	Surface
AD	Interface
AD	Interior
AD	Interior
AR	Interior
AD	Interior
AD	Interior
AR	Interior
AD	Surface
AD	Interface
AD	Interface
AR	Interior
AD	Interior
AR	Interior
AR	Interior
AD	Interior
AD	Interior
AD	Surface
AD	Interface
AD	Interior
AD	Interface
AD	Surface
AD	Interface
AD	Interface
AR	Surface
AD	Interface
AR	Interior
AD	Interface
AD	Interior
AR	Interior
AD	Interior
AR	Interface
AD	Interior
AD	Interface
AD	Interface
AD	Surface
AD	Interface
AD	Interior
AD	Interior
AR	Surface
AR	Interior
AD	Interior
AR	Interface
AR	Interior
AD	Interior
AR	Interior
AR	Interior
AR	Interior
AD	Surface
AR	Interior
AR	Interior
AR	Interior
AD	Interior
AR	Interior
AR	Interior
AR	Interior
AR	Interior
AR	Interior
AR	Interface
AR	Surface
AR	Interior
AR	Interface
AR	Interior
AD	Interior
AD	Interface
AD	Interface
AR	Surface
AR	Interior
AD	Interior
AD	Interior
AR	Surface
AR	Interface
AD	Surface
AD	Interface
AR	Interior
AD	Surface
AD	Interior
AD	Interior
AD	Interior
AD	Interface
AD	Interface
AD	Surface
AR	Interior
AD	Interface
AR	Interior
AR	Interior
AD	Interior
AR	Interior
AR	Interior
AD	Interior
AD	Interface
AD	Interior
AD	Interface
AR	Interior
AD	Interior
AR	Interior
AD	Interface
AD	Surface
AD	Interior
AD	Interior
AR	Interior
AD	Interface
AD	Surface
AD	Surface
AR	Interior
AD	Interface
AR	Interior
AD	Interior
AR	Interior
AR	Interior
AD	Interior
AD	Interior
AR	Interior
AR	Interior
AR	Interface
AD	Interface
AR	Interior
AD	Interface
AR	Interior
AD	Interface
AD	Surface
AR	Interior
AD	Interior
AR	Interior
AD	Interface
AR	Interior
AR	Interior
AR	Interior
AD	Interior
AR	Surface
AR	Interior
AD	Interior
AD	Interior
AD	Interior
AD	Interface
AR	Interior
AR	Interior
AR	Interior
AR	Interior
AR	Interior
AD	Interior
AD	Interface
AR	Interior
AD	Interior
AR	Interior
AD	Surface
AD	Interface
AD	Interior
AR	Interface
AR	Interior
AR	Interior
AD	Interior
AR	Interior
AR	Interior
AR	Interior
AD	Interface
AR	Interior
AR	Interior
AR	Surface
AD	Interface
AR	Interior
AR	Interior
AR	Interior
AR	Interior
AR	Interior
AR	Interior
AR	Interior
AR	Interior
AD	Interior
AD	Interior
AD	Interior
AD	Interface
AD	Interior
AD	Surface
AR	Interior
AR	Interior
AD	Interior
AD	Interior
AD	Surface
AD	Interior
AR	Interior
AR	Interior
AR	Interior
AD	Interior
AD	Interface
AR	Interior
AR	Interior
AR	Interface
AR	Interior
AR	Interior
AD	Interior
AD	Interface
AD	Interior
AD	Interior
AD	Interior
AR	Interior
AD	Interior
AR	Surface
AD	Interface
AR	Interior
AR	Interface
AR	Interface
AD	Interface
AD	Interface
AR	Interior
AD	Interior
AR	Interface
AD	Interface
AD	Interior
AD	Surface
AD	Interface
AD	Interface
AD	Interior
AD	Interior
AR	Interior
AR	Interior
AD	Interior
AD	Interior
AR	Interior
AD	Surface
AD	Surface
AD	Surface
AR	Interior
AR	Interior
AD	Interior
AD	Interior
AD	Surface
AR	Interior
AR	Interior
AD	Interior
AR	Interior
AD	Interface
AR	Interface
AR	Interior
AR	Interface
AR	Interior
AR	Surface
AR	Interior
AR	Interior
AR	Interior
AD	Interior
AR	Interface
AD	Interior
AR	Interior
AR	Surface
AD	Surface
AD	Surface
AD	Surface
AR	Interior
AR	Interface
AD	Interface
AD	Interior
AR	Interior
AD	Interior
AD	Interior
AD	Surface
AD	Surface
AR	Interior
AR	Interior
AD	Interior
AD	Interior
AD	Interface
AD	Interface
AD	Interface
AR	Interior
AD	Interior
AR	Interior
AR	Interior
AR	Interior
AD	Interface
AD	Interface
AD	Interface
AD	Interface
AR	Interior
AD	Surface
AR	Interior
AD	Interior
AR	Interior
AR	Interface
AR	Interior
AD	Interior
AR	Interior
AD	Interior
AR	Interior
AD	Surface
AR	Interior
AD	Interior
AD	Interior
AR	Interface
AR	Interface
AR	Interior
AD	Interface
AD	Interface
AD	Interior
AD	Interface
AD	Surface
AR	Surface
AD	Surface
AR	Interior
AD	Interior
AD	Surface
AD	Interface
AD	Surface
AD	Interior
AD	Interface
AR	Interior
AR	Interior
AD	Interior
AD	Interface
AD	Interface
AD	Interface
AD	Interior
AD	Interior
AR	Interior
AD	Interface
AD	Interface
AD	Interface
AD	Surface
AR	Interior
AR	Interior
AR	Interface
AD	Interior
AR	Interior
AD	Interface
AD	Interior
AD	Interior
AR	Interior
AR	Interior
AD	Surface
AD	Interior
AD	Interior
AR	Interior
AD	Interior
AD	Surface
AD	Interface
AD	Interior
AR	Interior
AD	Interface
AD	Interior
AR	Interior
AR	Interior
AR	Interior
AD	Interior
AR	Interior
AR	Surface
AR	Interior
AD	Interior
AR	Interior
AD	Interior
AD	Surface
AD	Interior
AD	Interior
AD	Interface
AD	Interior
AR	Interior
AD	Surface
AR	Interior
AR	Surface
AR	Interior
AD	Interior
AR	Interior
AR	Interior
AD	Interface
AD	Interior
AR	Interface
AD	Interior
AR	Interface
AR	Interior
AR	Surface
AR	Interior
AR	Interior
AD	Interior
AD	Interface
AR	Interior
AD	Interior
AD	Interface
AR	Surface
AD	Surface
AD	Interior
AD	Interior
AR	Interior
AR	Surface
AD	Interior
AD	Interior
AR	Interior
AD	Interior
AR	Interior
AD	Interface
AR	Interior
AD	Interior
AD	Interior
AR	Interface
AR	Interface
AR	Surface
AR	Interior
AD	Interface
AD	Interface
AD	Interior
AD	Interface
AD	Interface
AR	Interface
AR	Interior
AR	Interior
AR	Surface
AD	Interface
AD	Interior
AR	Surface
AR	Interior
AR	Interior
AD	Interior
AD	Interior
AR	Interface
AR	Interior
AD	Interior
AD	Interface
AD	Surface
AD	Surface
AR	Interior
AD	Interior
AD	Interior
AD	Surface
AD	Surface
AR	Interior
AD	Interior
AD	Interior
AD	Surface
AR	Interface
AD	Interior
AD	Interior
AD	Interface
AD	Interface
AD	Interior
AD	Interior
AR	Interior
AR	Interior
AR	Interior
AD	Interface
AD	Interface
AD	Interior
AR	Interior
AR	Interior
AR	Interior
AR	Interior
AR	Interior
AD	Surface
AD	Surface
AR	Interface
AD	Interface
AR	Interior
AD	Surface
AD	Surface
AR	Interior
AD	Interior
AR	Interior
AD	Interior
AD	Surface
AD	Surface
AD	Interior
AR	Interior
AD	Interior
AD	Interface
AD	Interface
AD	Interface
AR	Interface
AR	Surface
AD	Interface
AD	Interface
AR	Interior
AD	Surface
AR	Interior
AD	Interior
AD	Interface
AD	Surface
AR	Interior
AR	Interior
AR	Interior
AD	Interface
AR	Interior
AR	Interior
AR	Interior
AR	Interface
AR	Interior
AR	Interface
AR	Interior
AD	Interior
AD	Interior
AD	Surface
AD	Surface
AD	Surface
AR	Interior
AR	Surface
AD	Interface
AD	Surface
AR	Surface
AD	Interior
AD	Surface
AR	Interior
AR	Interior
AR	Interior
AD	Interior
AR	Interior
AR	Interior
AD	Interface
AD	Interior
AD	Interior
AR	Interior
AD	Interior
AR	Interior
AD	Interface
AR	Interface
AD	Interface
AD	Interior
AD	Interior
AD	Interface
AD	Interior
AD	Interior
AR	Interior
AR	Surface
AR	Interior
AD	Interior
AD	Interior
AD	Interior
AD	Surface
AD	Interface
AD	Surface
AR	Interface
AD	Interior
AD	Interior
AD	Interior
AR	Interior
AD	Interior
AD	Interior
AR	Interior
AR	Surface
AR	Interface
AD	Interior
AD	Surface
AR	Interior
AR	Interface
AD	Interface
AR	Interior
AR	Interface
AD	Surface
AR	Surface
AR	Interior
AD	Interior
AD	Interior
AD	Interior
AD	Interior
AD	Interior
AD	Surface
AD	Interface
AD	Interface
AD	Surface
AD	Interface
AD	Interior
AD	Interior
AD	Interior
AR	Interface
AR	Interior
AR	Interior
AR	Interface
AR	Surface
AD	Interior
AD	Interior
AD	Interface
AR	Interior
AD	Interior
AD	Interior
AR	Interior
AD	Surface
AR	Interior
AD	Surface
AD	Interface
AR	Interior
AR	Interface
AR	Interface
AR	Interface
AR	Interior
AR	Interior
AR	Interior
AD	Interior
AD	Interior
AR	Interior
AR	Interior
AR	Interior
AD	Interface
AR	Interior
AD	Interior
AD	Interface
AR	Interior
AR	Interior
AR	Interior
AD	Interface
AD	Interior
AD	Interior
AD	Interior
AD	Interior
AD	Interior
AD	Interior
AR	Interior
AR	Interior
AD	Interior
AD	Interior
AD	Surface
AR	Interface
AD	Interior
AD	Interior
AD	Interior
AD	Surface
AD	Interior
AD	Surface
AD	Surface
AD	Interior
AD	Surface
AD	Interface
AR	Interior
AR	Interface
AD	Interior
AD	Interior
AD	Interior
AD	Interior
AD	Interior
AR	Interior
AD	Interior
AR	Interior
AR	Interior
AD	Interior
AD	Interior
AD	Interior
AR	Interior
AD	Interior
AD	Interior
AD	Surface
AD	Surface
AR	Interior
AR	Interior
AD	Surface
AD	Interior
AD	Interface
AD	Interior
AD	Surface
AR	Interior
AD	Surface
AR	Interior
AD	Surface
AD	Interior
AD	Interior
AD	Interface
AD	Interior
AR	Interior
AD	Surface
AD	Interior
AD	Interior
AD	Surface
AD	Interface
AD	Interior
AD	Interior
AD	Interior
AD	Interior
AD	Interior
AD	Interior
AR	Interior
AD	Interior
AD	Interface
AD	Interior
AR	Interior
AR	Surface
AD	Surface
AD	Interior
AR	Interior
AD	Interior
AD	Interior
AD	Interior
AR	Interior
AD	Interior
AD	Interior
AD	Interior
AD	Interface
AD	Interior
AD	Interior
AD	Interior
AR	Interior
AR	Interior
AR	Interior
AR	Interface
AD	Surface
AD	Interface
AD	Surface
AR	Interior
AR	Interior
AD	Interior
AD	Interior
AD	Interior
AD	Surface
AD	Interface
AD	Interior
AR	Interior
AD	Surface
AD	Interior
AD	Interior
AR	Interface
AD	Surface
AD	Surface
AD	Surface
AR	Interior
AD	Surface
AD	Interior
AD	Interior
AD	Interior
AD	Interior
AD	Surface
AR	Surface
AD	Interface
AD	Interior
AD	Surface
AR	Interface
AD	Interior
AD	Interior
AD	Interior
AD	Interior
AD	Interface
AR	Interior
AD	Interior
AD	Surface
AD	Interior
AR	Interior
AR	Interior
AR	Interface
AD	Interior
AR	Interior
AD	Surface
AD	Interior
AR	Interior
AD	Interior
AD	Interior
AR	Interface
AD	Surface
AR	Interface
AD	Interior
AD	Interior
AD	Surface
AD	Surface
AR	Interface
AD	Interior
AR	Interface
AR	Interior
AD	Interior
AR	Interior
AD	Interface
AD	Interface
AD	Interior
AR	Interior
AD	Interior
AD	Interior
AD	Interior
AR	Interface
AD	Interior
AD	Interior
AD	Interior
AR	Interface
AR	Interior
AD	Interior
AR	Interface
AD	Interior
AD	Surface
AD	Interior
AD	Interior
AD	Interior
AD	Interior
AD	Interior
AR	Interface
AR	Interior
AR	Interface
AD	Interior
AR	Interface
AR	Interior
AD	Interior
AD	Interior
AD	Interior
AD	Interior
AR	Interior
AR	Interior
AR	Interior
AD	Interior
AD	Interior
AD	Interior
AD	Interior
AD	Interior
AD	Interior
AR	Interior
AR	Interface
AR	Surface
AD	Interior
AR	Interface
AR	Interior
AR	Interior
AD	Interior
AR	Interior
AD	Interior
AD	Interior
AR	Interior
AR	Interface
AD	Interface
AD	Interior
AD	Interior
AR	Interior
AD	Surface
AR	Surface
AR	Interior
AD	Interior
AD	Interior
AD	Interior
AD	Interior
AD	Interface
AD	Interior
AD	Interior
AR	Interior
AD	Interior
AD	Surface
AD	Interior
AR	Interior
AD	Interior
AD	Interior
AR	Interior
AD	Interior
AD	Interior
AD	Interior
AR	Interior
AD	Interior
AD	Interior
AR	Interior
AR	Interior
AD	Interior
AR	Interface
AR	Interior
AD	Interior
AR	Surface
AD	Interface
AR	Interior
AD	Interior
AD	Interior
AD	Surface
AR	Interior
AR	Interior
AD	Interior
AR	Interior
AR	Interior
AR	Interface
AR	Interior
AR	Interior
AD	Interior
AR	Interior
AR	Surface
AR	Surface
AD	Interior
AD	Interior
AD	Interior
AD	Interior
AD	Interior
AD	Interface
AD	Interior
AR	Interior
AR	Interior
AD	Interior
AD	Interior
AD	Interior
AR	Interior
AD	Surface
AR	Interior
AR	Interior
AD	Interior
AD	Interior
AR	Interior
AD	Interior
AD	Interior
AD	Interior
AR	Interface
AR	Interior
AR	Interior
AD	Interior
AD	Interior
AD	Interior
AD	Interior
AR	Surface
AD	Interior
AR	Interface
AR	Interior
AD	Surface
AD	Interior
AD	Interior
AD	Interface
AD	Interior
AD	Interior
AD	Interior
AD	Surface
AD	Interface
AD	Interior
AD	Interior
AD	Interior
AD	Interior
AD	Interior
AD	Interior
AD	Interior
AD	Surface
AD	Interior
AD	Interior
AD	Interior
AD	Interior
AR	Interior
AD	Interior
AR	Interior
AR	Interior
AD	Interior
AR	Interior
AD	Interior
AD	Interior
AD	Interior
AD	Interior
AD	Interior
AR	Interior
AD	Interface
AD	Interior
AD	Interior
AR	Interior
AD	Interior
AR	Interior
AD	Interface
AD	Interior
AD	Interior
AR	Interior
AD	Surface
AD	Interior
AD	Interior
AR	Interior
AD	Interior
AR	Interface
AD	Interior
AD	Interior
AD	Interior
AD	Interior
AD	Surface
AR	Interior
AR	Interior
AR	Interface
AD	Interior
AD	Interior
AR	Interior
AR	Interface
AD	Surface
AD	Interior
AD	Interface
AD	Interior
AD	Interior
AD	Interior
AD	Interior
AR	Interior
AD	Interior
AD	Interior
AD	Interior
AR	Interface
AD	Interior
AD	Interface
AR	Interior
AD	Interior
AD	Interior
AD	Surface
AR	Interior
AD	Interface
AR	Surface
AD	Interior
AR	Interior
AD	Interior
AD	Interface
AD	Interior
AD	Interior
AR	Interior
AD	Interior
AD	Surface
AD	Interface
AD	Surface
AD	Interior
AD	Interface
AR	Interior
AD	Surface
AR	Interior
AD	Interior
AD	Interior
AR	Surface
AD	Interior
AD	Interface
AD	Interface
AR	Interior
AR	Interior
AD	Interior
AR	Interface
AD	Interface
AD	Interior
AR	Interior
AD	Interior
AD	Interior
AR	Interior
AD	Interface
AR	Interior
AR	Interior
AR	Interior
AD	Surface
AD	Surface
AR	Interior
AD	Interior
AD	Interior
AD	Interior
AD	Interior
AR	Interior
AR	Interior
AR	Interior
AR	Interface
AD	Surface
AR	Interior
AD	Interior
AD	Interior
AD	Interior
AD	Interior
AD	Interior
AD	Interior
AD	Interior
AD	Interior
AD	Interface
AD	Interior
AD	Interior
AD	Interior
AD	Interior
AD	Interior
AD	Interior
AD	Interior
AD	Interior
AD	Interior
AR	Interior
AD	Interior
AR	Interior
AD	Interior
AD	Interface
AD	Surface
AR	Interface
AD	Interior
AR	Interface
AR	Interior
AR	Interior
AD	Interior
AD	Interior
AD	Interior
AD	Interior
AD	Interior
AR	Interior
AD	Interior
AD	Interior
AD	Surface
AR	Interior
AD	Interior
AR	Interior
AR	Interface
AR	Interior
AR	Interior
AR	Interior
AD	Interior
AR	Interior
AD	Interior
AD	Surface
AD	Interior
AD	Interior
AR	Interior
AD	Interior
AD	Interior
AD	Interface
AD	Interior
AD	Surface
AR	Interior
AD	Interior
AD	Interface
AD	Interface
AR	Interior
AD	Interior
AD	Interface
AR	Interface
AD	Interior
AD	Interior
AD	Interior
AR	Interior
AR	Interface
AD	Interior
AD	Interior
AD	Interior
AD	Interior
AD	Interior
AD	Interior
AD	Interior
AR	Interior
AR	Interface
AD	Interior
AD	Surface
AD	Interior
AD	Interior
AD	Interior
AR	Interior
AD	Interior
AD	Interior
AD	Interior
AD	Interior
AD	Interior
AR	Interior
AD	Interior
AD	Interior
AR	Interior
AD	Interior
AD	Interior
AD	Surface
AD	Interior
AD	Interior
AD	Interior
AR	Interior
AD	Interior
AD	Surface
AR	Interior
AD	Interior
AR	Interior
AR	Interior
AD	Interior
AD	Surface
AR	Interior
AD	Interior
AD	Interior
AD	Interior
AR	Interior
AD	Interior
AR	Interior
AR	Interior
AD	Interior
AD	Interior
AD	Interface
AR	Surface
AD	Interior
AD	Interior
AD	Interior
AD	Interior
AD	Interior
AD	Interior
AR	Interior
AR	Interface
AD	Interior
AD	Interior
AR	Interface
AD	Interior
AR	Interior
AR	Interior
AD	Interior
AD	Interior
AD	Surface
AD	Interior
AD	Interior
AR	Interior
AD	Surface
AD	Interior
AD	Interior
AR	Interior
AR	Interior
AD	Interior
AR	Interior
AR	Interior
AD	Interior
AD	Interior
AD	Interior
AR	Interior
AR	Interior
AD	Interior
AD	Interior
AD	Interior
AD	Interior
AR	Interface
AR	Interior
AR	Interface
AD	Interior
AD	Interior
AD	Interior
AR	Interior
AD	Interface
AR	Interior
AD	Surface
AD	Interior
AR	Interior
AR	Interior
AR	Interior
AD	Interior
AR	Interior
AD	Surface
AR	Interior
AR	Interior
AD	Interior
AD	Interior
AR	Interior
AD	Interior
AD	Interior
AD	Interior
AD	Interior
AD	Surface
AD	Interior
AD	Interface
AD	Interior
AR	Interior
AD	Interior
AR	Interior
AD	Interior
AD	Surface
AD	Interior
AD	Interior
AD	Interface
AR	Interior
AR	Interior
AD	Interior
AD	Interior
AR	Interior
AD	Interior
AR	Interface
AD	Interior
AD	Interior
AD	Interior
AD	Interface
AD	Interior
AD	Interior
AR	Interior
AD	Interior
AD	Interior
AR	Interior
AR	Interface
AD	Interior
AD	Surface
AD	Interior
AD	Interior
AD	Interior
AD	Interior
AD	Interior
AR	Interface
AD	Interior
AR	Interior
AD	Interior
AR	Interior
AD	Interior
AD	Interior
AD	Surface
AD	Interior
AR	Interior
AD	Interior
AR	Interior
AD	Interior
AR	Interior
AR	Interior
AD	Interior
AD	Interior
AD	Interior
AD	Interior
AR	Interior
AD	Surface
AD	Interior
AD	Interior
AD	Interior
AD	Surface
AR	Interior
AD	Interior
AD	Interior
AR	Interior
AR	Interior
AD	Interior
AD	Interior
AD	Interior
AD	Interior
AD	Interior
AD	Interior
AD	Interior
AR	Interior
AD	Interior
AR	Interior
AD	Interface
AD	Interior
AR	Interior
AD	Interior
AD	Interior
AD	Interior
AD	Interior
AD	Interior
AD	Interior
AD	Surface
AD	Interior
AR	Interior
AD	Interior
AD	Interior
AD	Interior
AD	Interior
AD	Surface
AR	Interface
AR	Interior
AD	Interior
AD	Interior
AD	Interior
AD	Interior
AD	Interior
AD	Interior
AD	Interior
AD	Interior
AD	Interior
AD	Interface
AD	Interior
AR	Interior
AD	Interior
AD	Interface
AD	Interior
AD	Interior
AR	Interior
AR	Interface
AD	Interior
AD	Interior
AD	Surface
AD	Surface
AD	Interior
AD	Surface
AD	Surface
AD	Interior
AR	Surface
AD	Interface
AD	Interior
AD	Interior
AR	Interior
AD	Interior
AR	Interior
AD	Interface
AD	Interior
AD	Surface
AD	Interior
AD	Interior
AD	Interior
AR	Interior
AD	Interior
AD	Interior
AR	Interior
AR	Interior
AD	Surface
AD	Interior
AD	Interface
AR	Interior
AD	Interior
AD	Interior
AR	Interface
AD	Surface
AD	Interface
AD	Interface
AD	Interior
AD	Interior
AD	Interior
AD	Surface
AR	Interior
AR	Surface
AR	Interior
AD	Surface
AD	Surface
AR	Interior
AR	Interior
AD	Interior
AR	Interior
AD	Interface
AR	Surface
AD	Interface
AR	Interface
AD	Interior
AD	Interface
AD	Interior
AD	Interface
AD	Surface
AD	Interior
AR	Interior
AD	Surface
AR	Interior
AD	Interior
AD	Surface
AD	Interior
AD	Interior
AD	Interior
AR	Interior
AR	Interior
AD	Interface
AR	Interior
AD	Interior
AD	Surface
AD	Interior
AR	Interior
AR	Interior
AD	Interior
AD	Surface
AD	Interior
AD	Surface
AR	Surface
AD	Interior
AR	Surface
AD	Interface
AR	Surface
AR	Interface
AD	Interface
AR	Surface
AR	Interface
AD	Interface
AR	Interior
AR	Interior
AD	Surface
AD	Interior
AD	Surface
AR	Surface
AR	Surface
AR	Interior
AR	Interior
AD	Interior
AD	Surface
AR	Interface
AD	Interior
AR	Interface
AD	Surface
AR	Interior
AD	Interior
AD	Interface
AD	Surface
AD	Interface
AR	Surface
AD	Interface
AD	Surface
AR	Interior
AR	Interior
AD	Interface
AD	Interface
AR	Surface
AR	Interface
AR	Interface
AR	Surface
AD	Surface
AD	Surface
AD	Surface
AD	Interface
AD	Interface
AD	Surface
AR	Interface
AR	Interface
AD	Interface
AD	Interface
AD	Interface
AR	Interface
AD	Interior
AD	Interface
AR	Surface
AR	Interior
AR	Surface
AR	Interface
AR	Interior
AD	Interface
AD	Interface
AR	Surface
AD	Interface
AD	Interface
AD	Interface
AD	Interior
AD	Interior
AD	Surface
AR	Interface
AD	Interface
AD	Surface
AD	Surface
AR	Interface
AD	Interface
AD	Surface
AR	Interface
AR	Interior
AR	Interface
AD	Interface
AD	Interface
AD	Interior
AD	Surface
AD	Interface
AD	Surface
AD	Interface
AR	Interface
AD	Surface
AD	Interior
AD	Surface
AD	Surface
AD	Interface
AD	Interface
AD	Interior
AR	Interior
AD	Interior
AR	Surface
AD	Interface
AR	Interface
AD	Surface
AD	Surface
AD	Surface
AR	Interior
AR	Interior
AD	Surface
AD	Surface
AD	Interior
AD	Surface
AR	Interface
AD	Interior
AD	Surface
AD	Interface
AD	Interior
AR	Interface
AR	Interior
AD	Interface
AD	Interface
AR	Interior
AD	Interior
AR	Interior
AR	Interface
AD	Surface
AD	Interior
AR	Interior
AR	Interior
AD	Interior
AD	Interface
AD	Surface
AR	Surface
AD	Surface
AD	Surface
AD	Surface
AR	Interface
AD	Surface
AR	Interface
AR	Surface
AR	Interior
AD	Interior
AD	Interior
AR	Interface
AR	Surface
AD	Surface
AD	Interface
AR	Surface
AD	Interface
AR	Interface
AR	Interface
AR	Surface
AD	Interior
AR	Interior
AR	Surface
AD	Surface
AD	Interface
AD	Surface
AD	Interior
AD	Surface
AD	Interface
AR	Interior
AD	Interface
AD	Interface
AR	Interface
AD	Interface
AD	Interface
AD	Surface
AR	Interior
AR	Surface
AD	Surface
AR	Surface
AD	Interface
AD	Interface
AD	Interface
AR	Surface
AR	Interface
AR	Interior
AR	Interior
AR	Interior
AD	Surface
AD	Interface
AR	Surface
AD	Surface
AD	Surface
AD	Interior
AR	Interior
AR	Interior
AD	Surface
AD	Interior
AD	Interface
AD	Surface
AD	Interior
AD	Interior
AD	Interior
AD	Interior
AD	Interior
AR	Interior
AR	Surface
AD	Surface
AD	Interface
AR	Interface
AD	Interface
AR	Interface
AR	Surface
AR	Interior
AR	Interior
AD	Surface
AD	Interior
AR	Surface
AR	Interior
AD	Surface
AD	Surface
AR	Surface
AR	Surface
AR	Interface
AD	Interior
AD	Surface
AR	Interface
AD	Surface
AR	Interface
AD	Surface
AR	Interface
AD	Interface
AD	Surface
AR	Interior
AR	Interior
AR	Surface
AR	Surface
AD	Interior
AD	Interior
AD	Interface
AD	Surface
AR	Surface
AR	Interior
AD	Interior
AD	Interior
AD	Interface
AR	Surface
AD	Interface
AD	Interface
AR	Interface
AD	Interior
AD	Interior
AD	Interface
AD	Interface
AR	Interior
AR	Interface
AR	Interior
AD	Surface
AD	Interior
AD	Interface
AD	Interior
AD	Surface
AR	Surface
AD	Interface
AD	Interior
AR	Surface
AR	Interior
AR	Interface
AD	Interior
AD	Surface
AD	Interface
AD	Interface
AR	Interior
AD	Interior
AR	Interface
AR	Interior
AD	Interior
AD	Surface
AD	Surface
AD	Surface
AD	Interface
AR	Interface
AD	Interior
AR	Surface
AD	Interior
AR	Surface
AR	Surface
AD	Surface
AR	Surface
AD	Interface
AD	Surface
AR	Interface
AD	Interior
AD	Interface
AD	Interface
AR	Surface
AR	Interior
AD	Interface
AD	Interior
AD	Surface
AR	Surface
AD	Interior
AD	Interior
AD	Surface
AD	Interface
AD	Interface
AD	Interior
AD	Interface
AR	Surface
AR	Interior
AD	Interface
AD	Interior
AD	Interface
AD	Interior
AD	Interface
AD	Interior
AD	Interface
AD	Interior
AD	Surface
AD	Interior
AR	Surface
AD	Interior
AD	Surface
AD	Interior
AD	Interior
AD	Interface
AD	Surface
AD	Surface
AD	Surface
AR	Surface
AD	Surface
AD	Interface
AR	Interior
AR	Interface
AD	Interior
AD	Interior
AD	Surface
AD	Interface
AD	Interior
AD	Interface
AR	Interior
AR	Surface
AD	Interface
AD	Interface
AD	Surface
AR	Interior
AD	Interface
AR	Interior
AR	Interior
AD	Interface
AD	Surface
AR	Interface
AR	Interior
AD	Surface
AD	Interface
AD	Surface
AD	Interface
AD	Interface
AR	Surface
AR	Interface
AR	Interior
AR	Interior
AD	Surface
AR	Surface
AR	Interior
AD	Interior
AD	Interior
AD	Interface
AD	Interior
AD	Interface
AR	Interior
AD	Surface
AR	Interior
AR	Interface
AD	Interior
AD	Interface
AR	Interface
AD	Surface
AD	Interior
AD	Interface
AR	Interface
AD	Interface
AD	Interior
AR	Interior
AD	Interface
AR	Surface
AD	Interface
AD	Interface
AD	Interior
AR	Interior
AR	Surface
AR	Interior
AR	Interior
AR	Interior
AD	Interior
AD	Interface
AD	Surface
AR	Interior
AD	Interface
AD	Surface
AD	Surface
AD	Surface
AD	Surface
AD	Interior
AD	Surface
AR	Interface
AD	Surface
AR	Interface
AR	Surface
AD	Surface
AD	Interface
AD	Interior
AD	Interface
AD	Interface
AD	Interior
AD	Interior
AR	Interface
AD	Interior
AD	Interface
AR	Interior
AD	Interior
AD	Interface
AR	Interface
AR	Interface
AD	Interior
AR	Surface
AR	Surface
AR	Surface
AD	Surface
AD	Surface
AD	Interior
AR	Interior
AR	Interface
AD	Interface
AD	Interface
AR	Interface
AD	Interface
AD	Interior
AR	Surface
AR	Interior
AD	Interface
AR	Interior
AR	Interface
AD	Interior
AD	Surface
AD	Interior
AD	Interior
AR	Interior
AR	Surface
AD	Interior
AR	Interface
AR	Interior
AR	Interface
AR	Interior
AR	Interface
AD	Surface
AD	Interior
AD	Interior
AD	Surface
AD	Interior
AR	Interior
AR	Interface
AD	Interface
AR	Interface
AD	Interior
AD	Surface
AD	Interior
AD	Interior
AD	Surface
AD	Interface
AR	Surface
AD	Interior
AD	Interior
AR	Surface
AD	Interior
AD	Interior
AD	Surface
AR	Interior
AD	Surface
AR	Interior
AD	Interface
AR	Surface
AD	Surface
[truncated: 222,317+ more rows]

## Sheet: Figure 2c
method	AUC	AUC_low	AUC_high	Type	Inheritance
DeLong	0.642106	0.634898	0.649313	Monomer	AD
DeLong	0.671417	0.664396	0.678438	Complex	AD
DeLong	0.693474	0.685935	0.701012	Monomer	AR, All
DeLong	0.712236	0.704972	0.719501	Complex	AR, All
DeLong	0.750487	0.740451	0.760522	Monomer	AR, Hom
DeLong	0.772287	0.762603	0.781972	Complex	AR, Hom

## Sheet: Figure 3a
Class	Mechanism	name	ddG
Disease	AR	ddG_monomer	7.49363
Disease	AR	ddG_complex	7.64396
Disease	AR	ddG_monomer	7.10686
Disease	AR	ddG_complex	7.10811
Disease	GOF	ddG_monomer	11.2227
Disease	GOF	ddG_complex	11.0387
Disease	HI	ddG_monomer	2.6705
Disease	HI	ddG_complex	2.6705
Disease	DN	ddG_monomer	1.78562
Disease	DN	ddG_complex	1.78562
Disease	GOF	ddG_monomer	3.82035
Disease	GOF	ddG_complex	3.9955
Disease	GOF	ddG_monomer	0.81033
Disease	GOF	ddG_complex	0.802905
Disease	AR	ddG_monomer	1.28002
Disease	AR	ddG_complex	1.2806
Disease	AR	ddG_monomer	4.0141
Disease	AR	ddG_complex	4.32024
Disease	DN	ddG_monomer	0.961752
Disease	DN	ddG_complex	1.07898
Disease	AR	ddG_monomer	3.27333
Disease	AR	ddG_complex	3.27334
Disease	GOF	ddG_monomer	0.531728
Disease	GOF	ddG_complex	0.529824
Disease	GOF	ddG_monomer	1.63258
Disease	GOF	ddG_complex	1.61202
Disease	AR	ddG_monomer	3.97631
Disease	AR	ddG_complex	3.97631
Disease	AR	ddG_monomer	7.09748
Disease	AR	ddG_complex	5.05872
Disease	AR	ddG_monomer	7.26437
Disease	AR	ddG_complex	7.26437
Disease	GOF	ddG_monomer	0.541607
Disease	GOF	ddG_complex	0.540731
Disease	AR	ddG_monomer	3.04079
Disease	AR	ddG_complex	3.04079
Disease	GOF	ddG_monomer	0.425421
Disease	GOF	ddG_complex	0.425421
Disease	AR	ddG_monomer	0.85651
Disease	AR	ddG_complex	0.5227
Disease	AR	ddG_monomer	5.15063
Disease	AR	ddG_complex	5.15063
Disease	GOF	ddG_monomer	0.423013
Disease	GOF	ddG_complex	0.270249
Disease	AR	ddG_monomer	10.4602
Disease	AR	ddG_complex	10.7576
Disease	AR	ddG_monomer	4.47311
Disease	AR	ddG_complex	4.3976
Disease	HI	ddG_monomer	0.537478
Disease	HI	ddG_complex	0.297539
Disease	AR	ddG_monomer	0.505494
Disease	AR	ddG_complex	0.505494
Disease	AR	ddG_monomer	3.96842
Disease	AR	ddG_complex	3.96842
Disease	AR	ddG_monomer	2.56324
Disease	AR	ddG_complex	2.40466
Disease	AR	ddG_monomer	0.400714
Disease	AR	ddG_complex	0.400714
Disease	DN	ddG_monomer	0.229949
Disease	DN	ddG_complex	0.242694
Disease	AR	ddG_monomer	1.5005
Disease	AR	ddG_complex	8.92017
Disease	AR	ddG_monomer	10.1466
Disease	AR	ddG_complex	9.7593
Disease	AR	ddG_monomer	5.78268
Disease	AR	ddG_complex	5.78268
Disease	AR	ddG_monomer	2.75073
Disease	AR	ddG_complex	2.75073
Disease	AR	ddG_monomer	6.73988
Disease	AR	ddG_complex	6.73988
Disease	AR	ddG_monomer	1.02666
Disease	AR	ddG_complex	0.484752
Disease	DN	ddG_monomer	3.23042
Disease	DN	ddG_complex	3.23042
Disease	AR	ddG_monomer	0.102392
Disease	AR	ddG_complex	0.102656
Disease	AR	ddG_monomer	1.23988
Disease	AR	ddG_complex	1.46701
Disease	DN	ddG_monomer	0.4796
Disease	DN	ddG_complex	2.88889
Disease	DN	ddG_monomer	1.42942
Disease	DN	ddG_complex	1.44175
Disease	AR	ddG_monomer	6.88465
Disease	AR	ddG_complex	6.7532
Disease	DN	ddG_monomer	2.17026
Disease	DN	ddG_complex	2.2534
Disease	AR	ddG_monomer	0.672771
Disease	AR	ddG_complex	0.672771
Disease	AR	ddG_monomer	2.33333
Disease	AR	ddG_complex	3.97437
Disease	AR	ddG_monomer	0.424256
Disease	AR	ddG_complex	0.00732456
Disease	HI	ddG_monomer	6.52835
Disease	HI	ddG_complex	6.52835
Disease	DN	ddG_monomer	0.273238
Disease	DN	ddG_complex	0.273252
Disease	AR	ddG_monomer	0.139832
Disease	AR	ddG_complex	0.139832
Disease	DN	ddG_monomer	0.383392
Disease	DN	ddG_complex	0.362644
Disease	AR	ddG_monomer	7.65855
Disease	AR	ddG_complex	7.54176
Disease	AR	ddG_monomer	2.26283
Disease	AR	ddG_complex	2.36847
Disease	AR	ddG_monomer	9.4156
Disease	AR	ddG_complex	9.4156
Disease	AR	ddG_monomer	1.72706
Disease	AR	ddG_complex	1.72706
Disease	AR	ddG_monomer	6.48934
Disease	AR	ddG_complex	6.43599
Disease	HI	ddG_monomer	5.892
Disease	HI	ddG_complex	5.892
Disease	HI	ddG_monomer	2.35292
Disease	HI	ddG_complex	2.35292
Disease	AR	ddG_monomer	1.64205
Disease	AR	ddG_complex	1.80027
Disease	AR	ddG_monomer	2.24268
Disease	AR	ddG_complex	2.37327
Disease	DN	ddG_monomer	0.666035
Disease	DN	ddG_complex	0.630345
Disease	AR	ddG_monomer	1.27132
Disease	AR	ddG_complex	1.27132
Disease	AR	ddG_monomer	1.01027
Disease	AR	ddG_complex	1.01027
Disease	HI	ddG_monomer	3.98799
Disease	HI	ddG_complex	3.98799
Disease	AR	ddG_monomer	1.52998
Disease	AR	ddG_complex	1.51459
Disease	HI	ddG_monomer	21.6043
Disease	HI	ddG_complex	21.6043
Disease	HI	ddG_monomer	5.31272
Disease	HI	ddG_complex	5.31272
Disease	AR	ddG_monomer	3.33314
Disease	AR	ddG_complex	3.15205
Disease	AR	ddG_monomer	10.8592
Disease	AR	ddG_complex	10.8592
Disease	AR	ddG_monomer	4.551
Disease	AR	ddG_complex	4.551
Disease	AR	ddG_monomer	3.92251
Disease	AR	ddG_complex	3.92251
Disease	GOF	ddG_monomer	0.0653753
Disease	GOF	ddG_complex	0.0872684
Disease	DN	ddG_monomer	2.69262
Disease	DN	ddG_complex	2.94427
Disease	DN	ddG_monomer	0.356042
Disease	DN	ddG_complex	1.08661
Disease	AR	ddG_monomer	5.36547
Disease	AR	ddG_complex	5.36547
Disease	AR	ddG_monomer	1.94072
Disease	AR	ddG_complex	3.89594
Disease	AR	ddG_monomer	4.77927
Disease	AR	ddG_complex	4.77777
Disease	AR	ddG_monomer	0.0364446
Disease	AR	ddG_complex	0.0364446
Disease	DN	ddG_monomer	0.267779
Disease	DN	ddG_complex	1.25484
Disease	AR	ddG_monomer	4.20637
Disease	AR	ddG_complex	4.20637
Disease	AR	ddG_monomer	3.45259
Disease	AR	ddG_complex	3.53953
Disease	AR	ddG_monomer	0.221306
Disease	AR	ddG_complex	0.221306
Disease	AR	ddG_monomer	3.77394
Disease	AR	ddG_complex	3.77394
Disease	AR	ddG_monomer	0.102277
Disease	AR	ddG_complex	0.102277
Disease	GOF	ddG_monomer	0.654971
Disease	GOF	ddG_complex	0.672838
Disease	AR	ddG_monomer	2.79956
Disease	AR	ddG_complex	3.03187
Disease	AR	ddG_monomer	1.8248
Disease	AR	ddG_complex	1.8248
Disease	AR	ddG_monomer	1.58845
Disease	AR	ddG_complex	2.16584
Disease	AR	ddG_monomer	2.22338
Disease	AR	ddG_complex	0.987681
Disease	GOF	ddG_monomer	8.69149
Disease	GOF	ddG_complex	9.20681
Disease	AR	ddG_monomer	4.27886
Disease	AR	ddG_complex	4.27886
Disease	AR	ddG_monomer	0.129764
Disease	AR	ddG_complex	0.137967
Disease	AR	ddG_monomer	1.55439
Disease	AR	ddG_complex	1.35495
Disease	AR	ddG_monomer	0.665441
Disease	AR	ddG_complex	3.31382
Disease	AR	ddG_monomer	0.945837
Disease	AR	ddG_complex	0.815432
Disease	AR	ddG_monomer	0.441651
Disease	AR	ddG_complex	0.436518
Disease	GOF	ddG_monomer	1.22384
Disease	GOF	ddG_complex	1.22384
Disease	AR	ddG_monomer	5.4282
Disease	AR	ddG_complex	5.3758
Disease	GOF	ddG_monomer	4.25797
Disease	GOF	ddG_complex	4.12263
Disease	HI	ddG_monomer	0.209796
Disease	HI	ddG_complex	0.867219
Disease	AR	ddG_monomer	2.66526
Disease	AR	ddG_complex	2.68457
Disease	DN	ddG_monomer	0.450352
Disease	DN	ddG_complex	0.450352
Disease	AR	ddG_monomer	0.524347
Disease	AR	ddG_complex	0.494526
Disease	AR	ddG_monomer	1.58535
Disease	AR	ddG_complex	1.87089
Disease	AR	ddG_monomer	0.180422
Disease	AR	ddG_complex	0.364913
Disease	AR	ddG_monomer	7.20822
Disease	AR	ddG_complex	7.45922
Disease	HI	ddG_monomer	1.61413
Disease	HI	ddG_complex	1.35527
Disease	GOF	ddG_monomer	1.10064
Disease	GOF	ddG_complex	1.14528
Disease	AR	ddG_monomer	7.44784
Disease	AR	ddG_complex	7.46767
Disease	GOF	ddG_monomer	3.40686
Disease	GOF	ddG_complex	3.55774
Disease	DN	ddG_monomer	2.69235
Disease	DN	ddG_complex	2.58925
Disease	AR	ddG_monomer	1.06709
Disease	AR	ddG_complex	1.86863
Disease	AR	ddG_monomer	4.63803
Disease	AR	ddG_complex	4.48655
Disease	GOF	ddG_monomer	0.807714
Disease	GOF	ddG_complex	1.11515
Disease	AR	ddG_monomer	0.0270059
Disease	AR	ddG_complex	0.0268308
Disease	GOF	ddG_monomer	0.167951
Disease	GOF	ddG_complex	0.191326
Disease	GOF	ddG_monomer	0.834872
Disease	GOF	ddG_complex	0.254633
Disease	GOF	ddG_monomer	3.17059
Disease	GOF	ddG_complex	3.17059
Disease	AR	ddG_monomer	3.52886
Disease	AR	ddG_complex	3.28892
Disease	AR	ddG_monomer	0.358203
Disease	AR	ddG_complex	0.334195
Disease	GOF	ddG_monomer	2.90282
Disease	GOF	ddG_complex	5.4579
Disease	AR	ddG_monomer	6.40997
Disease	AR	ddG_complex	7.1462
Disease	HI	ddG_monomer	1.9656
Disease	HI	ddG_complex	2.0726
Disease	AR	ddG_monomer	3.26456
Disease	AR	ddG_complex	3.26471
Disease	AR	ddG_monomer	3.06059
Disease	AR	ddG_complex	3.19696
Disease	HI	ddG_monomer	2.25819
Disease	HI	ddG_complex	2.25683
Disease	GOF	ddG_monomer	0.930589
Disease	GOF	ddG_complex	1.1145
Disease	GOF	ddG_monomer	0.448974
Disease	GOF	ddG_complex	0.136658
Disease	DN	ddG_monomer	3.92931
Disease	DN	ddG_complex	3.95403
Disease	DN	ddG_monomer	0.390569
Disease	DN	ddG_complex	0.358833
Disease	GOF	ddG_monomer	6.69708
Disease	GOF	ddG_complex	6.81871
Disease	GOF	ddG_monomer	2.85348
Disease	GOF	ddG_complex	3.23033
Disease	AR	ddG_monomer	1.03017
Disease	AR	ddG_complex	0.906985
Disease	GOF	ddG_monomer	0.661372
Disease	GOF	ddG_complex	0.00682208
Disease	AR	ddG_monomer	2.97785
Disease	AR	ddG_complex	2.97785
Disease	HI	ddG_monomer	0.385902
Disease	HI	ddG_complex	5.83374
Disease	DN	ddG_monomer	3.09334
Disease	DN	ddG_complex	6.29484
Disease	AR	ddG_monomer	2.65919
Disease	AR	ddG_complex	2.64293
Disease	DN	ddG_monomer	0.320589
Disease	DN	ddG_complex	0.333457
Disease	AR	ddG_monomer	1.86071
Disease	AR	ddG_complex	3.79103
Disease	DN	ddG_monomer	0.179778
Disease	DN	ddG_complex	0.290105
Disease	GOF	ddG_monomer	0.536812
Disease	GOF	ddG_complex	0.53646
Disease	GOF	ddG_monomer	0.326345
Disease	GOF	ddG_complex	0.00226028
Disease	HI	ddG_monomer	6.61018
Disease	HI	ddG_complex	6.64763
Disease	HI	ddG_monomer	8.36984
Disease	HI	ddG_complex	8.42974
Disease	HI	ddG_monomer	3.90506
Disease	HI	ddG_complex	4.82845
Disease	AR	ddG_monomer	0.865292
Disease	AR	ddG_complex	0.988011
Disease	AR	ddG_monomer	4.92459
Disease	AR	ddG_complex	4.95037
Disease	GOF	ddG_monomer	0.381612
Disease	GOF	ddG_complex	0.422259
Disease	AR	ddG_monomer	0.224168
Disease	AR	ddG_complex	0.689737
Disease	AR	ddG_monomer	4.15305
Disease	AR	ddG_complex	3.97483
Disease	DN	ddG_monomer	2.76154
Disease	DN	ddG_complex	2.76241
Disease	AR	ddG_monomer	3.88898
Disease	AR	ddG_complex	4.11559
Disease	AR	ddG_monomer	5.74594
Disease	AR	ddG_complex	5.74419
Disease	AR	ddG_monomer	0.520724
Disease	AR	ddG_complex	0.95304
Disease	GOF	ddG_monomer	0.938867
Disease	GOF	ddG_complex	0.93402
Disease	AR	ddG_monomer	7.48297
Disease	AR	ddG_complex	7.53605
Disease	AR	ddG_monomer	3.64133
Disease	AR	ddG_complex	3.66969
Disease	AR	ddG_monomer	0.530275
Disease	AR	ddG_complex	0.489156
Disease	AR	ddG_monomer	2.63922
Disease	AR	ddG_complex	2.37837
Disease	AR	ddG_monomer	3.64106
Disease	AR	ddG_complex	3.71382
Disease	AR	ddG_monomer	2.37785
Disease	AR	ddG_complex	2.5801
Disease	AR	ddG_monomer	2.03162
Disease	AR	ddG_complex	2.03824
Disease	AR	ddG_monomer	6.15494
Disease	AR	ddG_complex	6.07314
Disease	AR	ddG_monomer	0.659866
Disease	AR	ddG_complex	2.6169
Disease	AR	ddG_monomer	0.574875
Disease	AR	ddG_complex	0.571364
Disease	AR	ddG_monomer	6.18885
Disease	AR	ddG_complex	5.55708
Disease	AR	ddG_monomer	0.353426
Disease	AR	ddG_complex	0.0346371
Disease	AR	ddG_monomer	2.85138
Disease	AR	ddG_complex	2.86339
Disease	DN	ddG_monomer	0.373751
Disease	DN	ddG_complex	0.558252
Disease	GOF	ddG_monomer	0.0362794
Disease	GOF	ddG_complex	0.0177947
Disease	AR	ddG_monomer	0.81035
Disease	AR	ddG_complex	0.813011
Disease	AR	ddG_monomer	1.6621
Disease	AR	ddG_complex	1.68961
Disease	GOF	ddG_monomer	1.16305
Disease	GOF	ddG_complex	1.12295
Disease	AR	ddG_monomer	0.00640431
Disease	AR	ddG_complex	0.0527816
Disease	AR	ddG_monomer	1.17928
Disease	AR	ddG_complex	0.913453
Disease	DN	ddG_monomer	0.536789
Disease	DN	ddG_complex	0.522449
Disease	AR	ddG_monomer	3.25025
Disease	AR	ddG_complex	3.20585
Disease	GOF	ddG_monomer	2.98858
Disease	GOF	ddG_complex	2.98858
Disease	GOF	ddG_monomer	3.59768
Disease	GOF	ddG_complex	3.10676
Disease	DN	ddG_monomer	1.73979
Disease	DN	ddG_complex	1.84114
Disease	GOF	ddG_monomer	1.44226
Disease	GOF	ddG_complex	1.33031
Disease	DN	ddG_monomer	1.21503
Disease	DN	ddG_complex	1.22606
Disease	AR	ddG_monomer	5.45754
Disease	AR	ddG_complex	5.44554
Disease	DN	ddG_monomer	0.752399
Disease	DN	ddG_complex	0.431779
Disease	AR	ddG_monomer	0.584191
Disease	AR	ddG_complex	0.514598
Disease	AR	ddG_monomer	4.27305
Disease	AR	ddG_complex	4.3735
Disease	GOF	ddG_monomer	2.86723
Disease	GOF	ddG_complex	2.8239
Disease	AR	ddG_monomer	0.725809
Disease	AR	ddG_complex	0.699623
Disease	AR	ddG_monomer	2.07074
Disease	AR	ddG_complex	2.06747
Disease	GOF	ddG_monomer	3.91192
Disease	GOF	ddG_complex	3.58375
Disease	DN	ddG_monomer	0.147148
Disease	DN	ddG_complex	2.96574
Disease	GOF	ddG_monomer	2.73296
Disease	GOF	ddG_complex	2.59271
Disease	DN	ddG_monomer	0.8696
Disease	DN	ddG_complex	0.453672
Disease	AR	ddG_monomer	5.2733
Disease	AR	ddG_complex	5.45315
Disease	AR	ddG_monomer	3.63888
Disease	AR	ddG_complex	3.63888
Disease	HI	ddG_monomer	5.12429
Disease	HI	ddG_complex	4.26097
Disease	GOF	ddG_monomer	0.366384
Disease	GOF	ddG_complex	0.369117
Disease	AR	ddG_monomer	1.66862
Disease	AR	ddG_complex	1.64484
Disease	GOF	ddG_monomer	0.34737
Disease	GOF	ddG_complex	1.75282
Disease	GOF	ddG_monomer	0.850485
Disease	GOF	ddG_complex	0.865279
Disease	AR	ddG_monomer	4.87815
Disease	AR	ddG_complex	4.87815
Disease	HI	ddG_monomer	3.22916
Disease	HI	ddG_complex	3.22916
Disease	AR	ddG_monomer	0.17323
Disease	AR	ddG_complex	0.17323
Disease	HI	ddG_monomer	2.27565
Disease	HI	ddG_complex	2.27565
Disease	AR	ddG_monomer	3.16861
Disease	AR	ddG_complex	3.09713
Disease	AR	ddG_monomer	4.70582
Disease	AR	ddG_complex	4.70588
Disease	GOF	ddG_monomer	2.68224
Disease	GOF	ddG_complex	2.682
Disease	AR	ddG_monomer	1.83496
Disease	AR	ddG_complex	1.83496
Disease	AR	ddG_monomer	1.96309
Disease	AR	ddG_complex	2.03844
Disease	AR	ddG_monomer	4.51052
Disease	AR	ddG_complex	5.58199
Disease	HI	ddG_monomer	0.756682
Disease	HI	ddG_complex	2.18314
Disease	AR	ddG_monomer	2.49786
Disease	AR	ddG_complex	2.49786
Disease	DN	ddG_monomer	0.144367
Disease	DN	ddG_complex	0.565533
Disease	AR	ddG_monomer	3.43763
Disease	AR	ddG_complex	3.43763
Disease	DN	ddG_monomer	1.11566
Disease	DN	ddG_complex	1.27834
Disease	HI	ddG_monomer	2.67441
Disease	HI	ddG_complex	2.53124
Disease	AR	ddG_monomer	7.61116
Disease	AR	ddG_complex	7.66594
Disease	GOF	ddG_monomer	1.01702
Disease	GOF	ddG_complex	1.05414
Disease	AR	ddG_monomer	5.4294
Disease	AR	ddG_complex	4.98775
Disease	DN	ddG_monomer	1.43947
Disease	DN	ddG_complex	0.31909
Disease	AR	ddG_monomer	3.31637
Disease	AR	ddG_complex	3.31637
Disease	AR	ddG_monomer	3.08609
Disease	AR	ddG_complex	3.08609
Disease	AR	ddG_monomer	0.270186
Disease	AR	ddG_complex	0.240554
Disease	GOF	ddG_monomer	5.99735
Disease	GOF	ddG_complex	5.99735
Disease	AR	ddG_monomer	0.0405479
Disease	AR	ddG_complex	0.0405479
Disease	AR	ddG_monomer	7.73039
Disease	AR	ddG_complex	7.89734
Disease	GOF	ddG_monomer	4.99598
Disease	GOF	ddG_complex	5.119
Disease	GOF	ddG_monomer	3.09891
Disease	GOF	ddG_complex	3.13648
Disease	GOF	ddG_monomer	1.24579
Disease	GOF	ddG_complex	1.24579
Disease	GOF	ddG_monomer	5.33903
Disease	GOF	ddG_complex	5.87886
Disease	AR	ddG_monomer	2.53596
Disease	AR	ddG_complex	2.53596
Disease	AR	ddG_monomer	1.98692
Disease	AR	ddG_complex	2.03416
Disease	AR	ddG_monomer	8.26687
Disease	AR	ddG_complex	8.26687
Disease	AR	ddG_monomer	1.11598
Disease	AR	ddG_complex	0.716462
Disease	AR	ddG_monomer	1.85442
Disease	AR	ddG_complex	1.85442
Disease	GOF	ddG_monomer	5.35142
Disease	GOF	ddG_complex	5.35448
Disease	AR	ddG_monomer	1.45863
Disease	AR	ddG_complex	1.47774
Disease	DN	ddG_monomer	1.64489
Disease	DN	ddG_complex	1.7362
Disease	AR	ddG_monomer	1.92709
Disease	AR	ddG_complex	1.92709
Disease	GOF	ddG_monomer	4.82572
Disease	GOF	ddG_complex	4.75227
Disease	AR	ddG_monomer	2.71206
Disease	AR	ddG_complex	2.71213
Disease	AR	ddG_monomer	10.1288
Disease	AR	ddG_complex	10.1288
Disease	AR	ddG_monomer	3.58007
Disease	AR	ddG_complex	3.58007
Disease	AR	ddG_monomer	1.66752
Disease	AR	ddG_complex	2.10892
Disease	AR	ddG_monomer	0.519932
Disease	AR	ddG_complex	1.22171
Disease	AR	ddG_monomer	1.44416
Disease	AR	ddG_complex	1.615
Disease	HI	ddG_monomer	0.553711
Disease	HI	ddG_complex	18.8952
Disease	AR	ddG_monomer	0.909935
Disease	AR	ddG_complex	0.868914
Disease	AR	ddG_monomer	3.06168
Disease	AR	ddG_complex	3.10548
Disease	AR	ddG_monomer	0.196285
Disease	AR	ddG_complex	0.196285
Disease	HI	ddG_monomer	3.7203
Disease	HI	ddG_complex	3.7203
Disease	AR	ddG_monomer	2.03601
Disease	AR	ddG_complex	2.03606
Disease	AR	ddG_monomer	6.70748
Disease	AR	ddG_complex	7.15124
Disease	AR	ddG_monomer	5.74934
Disease	AR	ddG_complex	5.51651
Disease	AR	ddG_monomer	3.8162
Disease	AR	ddG_complex	3.4652
Disease	AR	ddG_monomer	3.97509
Disease	AR	ddG_complex	3.69473
Disease	AR	ddG_monomer	1.36613
Disease	AR	ddG_complex	1.37569
Disease	AR	ddG_monomer	4.63625
Disease	AR	ddG_complex	4.63625
Disease	AR	ddG_monomer	3.81684
Disease	AR	ddG_complex	3.93254
Disease	HI	ddG_monomer	3.2093
Disease	HI	ddG_complex	2.81011
Disease	GOF	ddG_monomer	0.928328
Disease	GOF	ddG_complex	1.21341
Disease	HI	ddG_monomer	1.39455
Disease	HI	ddG_complex	1.39455
Disease	HI	ddG_monomer	2.38293
Disease	HI	ddG_complex	2.38293
Disease	AR	ddG_monomer	1.93936
Disease	AR	ddG_complex	1.86577
Disease	AR	ddG_monomer	5.03837
Disease	AR	ddG_complex	5.72966
Disease	GOF	ddG_monomer	0.0166252
Disease	GOF	ddG_complex	0.010407
Disease	GOF	ddG_monomer	1.66976
Disease	GOF	ddG_complex	1.72256
Disease	DN	ddG_monomer	0.181914
Disease	DN	ddG_complex	0.181914
Disease	DN	ddG_monomer	2.93558
Disease	DN	ddG_complex	2.93558
Disease	AR	ddG_monomer	6.78973
Disease	AR	ddG_complex	7.86549
Disease	AR	ddG_monomer	3.66717
Disease	AR	ddG_complex	3.44219
Disease	AR	ddG_monomer	4.10261
Disease	AR	ddG_complex	4.38376
Disease	DN	ddG_monomer	6.80375
Disease	DN	ddG_complex	6.6506
Disease	AR	ddG_monomer	4.71234
Disease	AR	ddG_complex	4.67402
Disease	AR	ddG_monomer	4.52036
Disease	AR	ddG_complex	4.52036
Disease	AR	ddG_monomer	0.00541492
Disease	AR	ddG_complex	0.0635316
Disease	AR	ddG_monomer	1.70486
Disease	AR	ddG_complex	1.38459
Disease	AR	ddG_monomer	1.79222
Disease	AR	ddG_complex	1.75845
Disease	DN	ddG_monomer	0.251736
Disease	DN	ddG_complex	0.25768
Disease	GOF	ddG_monomer	0.77291
Disease	GOF	ddG_complex	1.27888
Disease	GOF	ddG_monomer	4.68571
Disease	GOF	ddG_complex	4.53075
Disease	AR	ddG_monomer	3.28626
Disease	AR	ddG_complex	3.35043
Disease	GOF	ddG_monomer	2.53093
Disease	GOF	ddG_complex	2.23634
Disease	AR	ddG_monomer	0.225716
Disease	AR	ddG_complex	0.225716
Disease	GOF	ddG_monomer	4.79897
Disease	GOF	ddG_complex	5.39325
Disease	AR	ddG_monomer	4.5782
Disease	AR	ddG_complex	2.75625
Disease	AR	ddG_monomer	0.30267
Disease	AR	ddG_complex	4.21722
Disease	AR	ddG_monomer	0.0477358
Disease	AR	ddG_complex	6.80394
Disease	AR	ddG_monomer	3.58082
Disease	AR	ddG_complex	3.86005
Disease	AR	ddG_monomer	0.367949
Disease	AR	ddG_complex	3.52927
Disease	HI	ddG_monomer	2.1954
Disease	HI	ddG_complex	0.989076
Disease	HI	ddG_monomer	1.09872
Disease	HI	ddG_complex	1.10429
Disease	AR	ddG_monomer	5.36689
Disease	AR	ddG_complex	4.7536
Disease	AR	ddG_monomer	4.96518
Disease	AR	ddG_complex	5.10438
Disease	HI	ddG_monomer	3.6279
Disease	HI	ddG_complex	3.6542
Disease	AR	ddG_monomer	3.92196
Disease	AR	ddG_complex	4.55526
Disease	GOF	ddG_monomer	0.918445
Disease	GOF	ddG_complex	0.796065
Disease	GOF	ddG_monomer	0.577992
Disease	GOF	ddG_complex	0.577992
Disease	AR	ddG_monomer	7.27446
Disease	AR	ddG_complex	7.12414
Disease	AR	ddG_monomer	4.67353
Disease	AR	ddG_complex	4.75727
Disease	HI	ddG_monomer	8.81934
Disease	HI	ddG_complex	8.81934
Disease	GOF	ddG_monomer	3.72544
Disease	GOF	ddG_complex	3.78858
Disease	AR	ddG_monomer	1.94094
Disease	AR	ddG_complex	1.91009
Disease	AR	ddG_monomer	3.15355
Disease	AR	ddG_complex	3.13766
Disease	AR	ddG_monomer	3.72053
Disease	AR	ddG_complex	3.72053
Disease	GOF	ddG_monomer	0.327301
Disease	GOF	ddG_complex	0.362368
Disease	AR	ddG_monomer	4.44906
Disease	AR	ddG_complex	4.77158
Disease	AR	ddG_monomer	9.51784
Disease	AR	ddG_complex	9.37594
Disease	AR	ddG_monomer	0.167652
Disease	AR	ddG_complex	6.70964
Disease	AR	ddG_monomer	2.96351
Disease	AR	ddG_complex	3.17836
Disease	AR	ddG_monomer	0.0818752
Disease	AR	ddG_complex	0.0818752
Disease	AR	ddG_monomer	10.3169
Disease	AR	ddG_complex	10.3342
Disease	AR	ddG_monomer	9.42963
Disease	AR	ddG_complex	9.94094
Disease	AR	ddG_monomer	2.96818
Disease	AR	ddG_complex	2.97482
Disease	AR	ddG_monomer	0.556351
Disease	AR	ddG_complex	0.556351
Disease	AR	ddG_monomer	2.86149
Disease	AR	ddG_complex	2.86588
Disease	AR	ddG_monomer	2.17451
Disease	AR	ddG_complex	2.20846
Disease	GOF	ddG_monomer	0.44193
Disease	GOF	ddG_complex	0.262618
Disease	DN	ddG_monomer	1.51348
Disease	DN	ddG_complex	1.54069
Disease	AR	ddG_monomer	4.43703
Disease	AR	ddG_complex	4.66868
Disease	AR	ddG_monomer	0.222388
Disease	AR	ddG_complex	0.460893
Disease	DN	ddG_monomer	1.69936
Disease	DN	ddG_complex	1.18786
Disease	GOF	ddG_monomer	0.929384
Disease	GOF	ddG_complex	0.857986
Disease	AR	ddG_monomer	4.00844
Disease	AR	ddG_complex	4.19637
Disease	DN	ddG_monomer	0.664554
Disease	DN	ddG_complex	0.721719
Disease	GOF	ddG_monomer	1.84232
Disease	GOF	ddG_complex	1.81652
Disease	AR	ddG_monomer	1.1376
Disease	AR	ddG_complex	1.1376
Disease	AR	ddG_monomer	3.1625
Disease	AR	ddG_complex	3.1665
Disease	GOF	ddG_monomer	2.33588
Disease	GOF	ddG_complex	2.64304
Disease	GOF	ddG_monomer	2.06874
Disease	GOF	ddG_complex	1.94429
Disease	GOF	ddG_monomer	0.165081
Disease	GOF	ddG_complex	0.269772
Disease	GOF	ddG_monomer	4.28652
Disease	GOF	ddG_complex	4.09469
Disease	AR	ddG_monomer	3.13237
Disease	AR	ddG_complex	3.13237
Disease	DN	ddG_monomer	5.14063
Disease	DN	ddG_complex	5.1276
Disease	AR	ddG_monomer	3.38706
Disease	AR	ddG_complex	3.42211
Disease	AR	ddG_monomer	1.98228
Disease	AR	ddG_complex	1.98228
Disease	AR	ddG_monomer	5.14543
Disease	AR	ddG_complex	4.54302
Disease	GOF	ddG_monomer	0.614596
Disease	GOF	ddG_complex	0.619128
Disease	DN	ddG_monomer	0.837902
Disease	DN	ddG_complex	0.839241
Disease	AR	ddG_monomer	0.882117
Disease	AR	ddG_complex	0.882179
Disease	AR	ddG_monomer	6.69067
Disease	AR	ddG_complex	6.69106
Disease	AR	ddG_monomer	5.25569
Disease	AR	ddG_complex	5.02405
Disease	AR	ddG_monomer	0.299158
Disease	AR	ddG_complex	5.58989
Disease	AR	ddG_monomer	9.45414
Disease	AR	ddG_complex	9.43141
Disease	AR	ddG_monomer	5.94738
Disease	AR	ddG_complex	6.22398
Disease	AR	ddG_monomer	3.63169
Disease	AR	ddG_complex	3.63169
Disease	GOF	ddG_monomer	0.797985
Disease	GOF	ddG_complex	0.797985
Disease	AR	ddG_monomer	0.744225
Disease	AR	ddG_complex	0.744225
Disease	GOF	ddG_monomer	0.216124
Disease	GOF	ddG_complex	0.0223594
Disease	AR	ddG_monomer	1.21633
Disease	AR	ddG_complex	2.94731
Disease	AR	ddG_monomer	1.12285
Disease	AR	ddG_complex	1.41557
Disease	AR	ddG_monomer	5.81855
Disease	AR	ddG_complex	6.01422
Disease	GOF	ddG_monomer	1.38175
Disease	GOF	ddG_complex	1.44794
Disease	AR	ddG_monomer	0.128234
Disease	AR	ddG_complex	0.128234
Disease	GOF	ddG_monomer	0.521676
Disease	GOF	ddG_complex	0.513665
Disease	AR	ddG_monomer	7.96444
Disease	AR	ddG_complex	7.96444
Disease	GOF	ddG_monomer	0.522302
Disease	GOF	ddG_complex	0.493601
Disease	GOF	ddG_monomer	0.352103
Disease	GOF	ddG_complex	0.287839
Disease	GOF	ddG_monomer	2.89706
Disease	GOF	ddG_complex	2.86235
Disease	GOF	ddG_monomer	0.803843
Disease	GOF	ddG_complex	0.803843
Disease	AR	ddG_monomer	2.68597
Disease	AR	ddG_complex	2.89083
Disease	AR	ddG_monomer	4.80906
Disease	AR	ddG_complex	4.81852
Disease	HI	ddG_monomer	4.64351
Disease	HI	ddG_complex	4.64351
Disease	DN	ddG_monomer	0.376709
Disease	DN	ddG_complex	0.271238
Disease	GOF	ddG_monomer	0.0821106
Disease	GOF	ddG_complex	0.1334
Disease	DN	ddG_monomer	0.00222107
Disease	DN	ddG_complex	0.962508
Disease	GOF	ddG_monomer	0.057119
Disease	GOF	ddG_complex	0.239007
Disease	AR	ddG_monomer	5.06366
Disease	AR	ddG_complex	5.06366
Disease	DN	ddG_monomer	0.907244
Disease	DN	ddG_complex	2.00827
Disease	DN	ddG_monomer	2.91234
Disease	DN	ddG_complex	3.47942
Disease	AR	ddG_monomer	4.79626
Disease	AR	ddG_complex	4.79626
Disease	AR	ddG_monomer	2.19334
Disease	AR	ddG_complex	2.19331
Disease	AR	ddG_monomer	0.450861
Disease	AR	ddG_complex	0.198916
Disease	GOF	ddG_monomer	0.929384
Disease	GOF	ddG_complex	0.857986
Disease	AR	ddG_monomer	3.53962
Disease	AR	ddG_complex	3.54095
Disease	GOF	ddG_monomer	5.20992
Disease	GOF	ddG_complex	5.28445
Disease	GOF	ddG_monomer	0.81033
Disease	GOF	ddG_complex	0.802905
Disease	AR	ddG_monomer	4.46625
Disease	AR	ddG_complex	4.91126
Disease	AR	ddG_monomer	3.60104
Disease	AR	ddG_complex	3.6622
Disease	HI	ddG_monomer	4.90757
Disease	HI	ddG_complex	4.9156
Disease	AR	ddG_monomer	4.72466
Disease	AR	ddG_complex	4.72466
Disease	DN	ddG_monomer	1.0507
Disease	DN	ddG_complex	0.256194
Disease	HI	ddG_monomer	1.17876
Disease	HI	ddG_complex	1.17876
Disease	GOF	ddG_monomer	1.13756
Disease	GOF	ddG_complex	0.438861
Disease	HI	ddG_monomer	3.13525
Disease	HI	ddG_complex	3.1031
Disease	AR	ddG_monomer	1.56077
Disease	AR	ddG_complex	1.56077
Disease	GOF	ddG_monomer	0.363487
Disease	GOF	ddG_complex	3.0808
Disease	AR	ddG_monomer	2.36316
Disease	AR	ddG_complex	2.36316
Disease	AR	ddG_monomer	5.1998
Disease	AR	ddG_complex	5.09597
Disease	AR	ddG_monomer	0.811099
Disease	AR	ddG_complex	1.18335
Disease	GOF	ddG_monomer	1.4715
Disease	GOF	ddG_complex	1.24262
Disease	AR	ddG_monomer	0.471459
Disease	AR	ddG_complex	0.41182
Disease	AR	ddG_monomer	1.94642
Disease	AR	ddG_complex	1.94642
Disease	AR	ddG_monomer	2.46459
Disease	AR	ddG_complex	2.40658
Disease	AR	ddG_monomer	3.28238
Disease	AR	ddG_complex	3.42881
Disease	HI	ddG_monomer	4.72612
Disease	HI	ddG_complex	4.62476
Disease	HI	ddG_monomer	1.84094
Disease	HI	ddG_complex	1.83004
Disease	HI	ddG_monomer	2.12666
Disease	HI	ddG_complex	1.60675
Disease	AR	ddG_monomer	11.3837
Disease	AR	ddG_complex	11.3837
Disease	AR	ddG_monomer	7.38578
Disease	AR	ddG_complex	7.41955
Disease	AR	ddG_monomer	4.0444
Disease	AR	ddG_complex	4.02231
Disease	AR	ddG_monomer	1.74953
Disease	AR	ddG_complex	1.74953
Disease	AR	ddG_monomer	3.45377
Disease	AR	ddG_complex	3.45377
Disease	AR	ddG_monomer	5.0958
Disease	AR	ddG_complex	5.17004
Disease	GOF	ddG_monomer	0.0183283
Disease	GOF	ddG_complex	1.15573
Disease	AR	ddG_monomer	2.20882
Disease	AR	ddG_complex	2.9967
Disease	AR	ddG_monomer	1.04066
Disease	AR	ddG_complex	1.45975
Disease	AR	ddG_monomer	0.335379
Disease	AR	ddG_complex	0.144403
Disease	AR	ddG_monomer	4.60711
Disease	AR	ddG_complex	4.64948
Disease	AR	ddG_monomer	1.21603
Disease	AR	ddG_complex	1.60026
Disease	AR	ddG_monomer	14.9523
Disease	AR	ddG_complex	12.9185
Disease	HI	ddG_monomer	0.70629
Disease	HI	ddG_complex	0.70629
Disease	AR	ddG_monomer	1.12662
Disease	AR	ddG_complex	1.32391
Disease	GOF	ddG_monomer	0.878625
Disease	GOF	ddG_complex	0.793364
Disease	AR	ddG_monomer	0.177862
Disease	AR	ddG_complex	0.138045
Disease	GOF	ddG_monomer	0.237529
Disease	GOF	ddG_complex	0.153804
Disease	GOF	ddG_monomer	0.175985
Disease	GOF	ddG_complex	0.187316
Disease	AR	ddG_monomer	5.44047
Disease	AR	ddG_complex	5.43781
Disease	AR	ddG_monomer	3.26677
Disease	AR	ddG_complex	2.9782
Disease	GOF	ddG_monomer	1.38687
Disease	GOF	ddG_complex	2.44066
Disease	AR	ddG_monomer	1.92384
Disease	AR	ddG_complex	1.92414
Disease	AR	ddG_monomer	0.728571
Disease	AR	ddG_complex	1.89192
Disease	AR	ddG_monomer	4.12032
Disease	AR	ddG_complex	4.18055
Disease	GOF	ddG_monomer	0.433775
Disease	GOF	ddG_complex	0.396619
Disease	GOF	ddG_monomer	5.11727
Disease	GOF	ddG_complex	5.15067
Disease	AR	ddG_monomer	0.0660353
Disease	AR	ddG_complex	4.89893
Disease	AR	ddG_monomer	0.949336
Disease	AR	ddG_complex	4.49993
Disease	AR	ddG_monomer	0.342885
Disease	AR	ddG_complex	0.342885
Disease	AR	ddG_monomer	11.0927
Disease	AR	ddG_complex	11.0927
Disease	HI	ddG_monomer	0.868456
Disease	HI	ddG_complex	0.868456
Disease	GOF	ddG_monomer	0.537822
Disease	GOF	ddG_complex	0.930599
Disease	DN	ddG_monomer	0.487869
Disease	DN	ddG_complex	0.253569
Disease	DN	ddG_monomer	0.464069
Disease	DN	ddG_complex	3.28145
Disease	AR	ddG_monomer	0.0466569
Disease	AR	ddG_complex	1.13924
Disease	AR	ddG_monomer	7.95127
Disease	AR	ddG_complex	7.99017
Disease	AR	ddG_monomer	1.12175
Disease	AR	ddG_complex	1.12197
Disease	AR	ddG_monomer	1.20073
Disease	AR	ddG_complex	1.2063
Disease	AR	ddG_monomer	0.184589
Disease	AR	ddG_complex	0.184589
Disease	AR	ddG_monomer	5.91285
Disease	AR	ddG_complex	5.93341
Disease	AR	ddG_monomer	0.539329
Disease	AR	ddG_complex	0.539329
Disease	GOF	ddG_monomer	1.76797
Disease	GOF	ddG_complex	1.87537
Disease	AR	ddG_monomer	0.360714
Disease	AR	ddG_complex	0.319772
Disease	AR	ddG_monomer	0.836816
Disease	AR	ddG_complex	0.854182
Disease	DN	ddG_monomer	5.20221
Disease	DN	ddG_complex	5.20221
Disease	GOF	ddG_monomer	1.2315
Disease	GOF	ddG_complex	1.23262
Disease	DN	ddG_monomer	0.216293
Disease	DN	ddG_complex	0.223056
Disease	HI	ddG_monomer	0.0172952
Disease	HI	ddG_complex	0.00383006
Disease	AR	ddG_monomer	0.651167
Disease	AR	ddG_complex	0.680834
Disease	GOF	ddG_monomer	2.02155
Disease	GOF	ddG_complex	2.08531
Disease	DN	ddG_monomer	0.354508
Disease	DN	ddG_complex	0.398528
Disease	AR	ddG_monomer	5.48413
Disease	AR	ddG_complex	5.48413
Disease	GOF	ddG_monomer	2.05969
Disease	GOF	ddG_complex	2.12522
Disease	GOF	ddG_monomer	4.58007
Disease	GOF	ddG_complex	4.75914
Disease	DN	ddG_monomer	1.42931
Disease	DN	ddG_complex	1.41448
Disease	AR	ddG_monomer	0.559199
Disease	AR	ddG_complex	3.99416
Disease	GOF	ddG_monomer	0.205505
Disease	GOF	ddG_complex	0.107966
Disease	GOF	ddG_monomer	0.818374
Disease	GOF	ddG_complex	0.840138
Disease	GOF	ddG_monomer	0.89402
Disease	GOF	ddG_complex	0.452692
Disease	GOF	ddG_monomer	1.44426
Disease	GOF	ddG_complex	1.43473
Disease	AR	ddG_monomer	3.49742
Disease	AR	ddG_complex	3.53191
Disease	AR	ddG_monomer	2.87712
Disease	AR	ddG_complex	2.36675
Disease	AR	ddG_monomer	1.08477
Disease	AR	ddG_complex	0.971889
Disease	GOF	ddG_monomer	0.969137
Disease	GOF	ddG_complex	0.97744
Disease	AR	ddG_monomer	1.15679
Disease	AR	ddG_complex	1.15679
Disease	AR	ddG_monomer	5.27206
Disease	AR	ddG_complex	5.4858
Disease	AR	ddG_monomer	1.93217
Disease	AR	ddG_complex	1.75818
Disease	AR	ddG_monomer	3.14771
Disease	AR	ddG_complex	3.14771
Disease	AR	ddG_monomer	5.54812
Disease	AR	ddG_complex	5.54794
Disease	GOF	ddG_monomer	0.554453
Disease	GOF	ddG_complex	0.554453
Disease	HI	ddG_monomer	0.369298
Disease	HI	ddG_complex	0.37486
Disease	AR	ddG_monomer	3.76933
Disease	AR	ddG_complex	3.79809
Disease	GOF	ddG_monomer	0.657475
Disease	GOF	ddG_complex	1.49239
Disease	AR	ddG_monomer	5.3321
Disease	AR	ddG_complex	5.3321
Disease	GOF	ddG_monomer	1.3264
Disease	GOF	ddG_complex	1.2292
Disease	HI	ddG_monomer	0.471855
Disease	HI	ddG_complex	0.471855
Disease	AR	ddG_monomer	2.61316
Disease	AR	ddG_complex	2.62798
Disease	AR	ddG_monomer	2.76852
Disease	AR	ddG_complex	2.55006
Disease	GOF	ddG_monomer	1.59027
Disease	GOF	ddG_complex	1.59027
Disease	GOF	ddG_monomer	0.755153
Disease	GOF	ddG_complex	0.772804
Disease	AR	ddG_monomer	4.40593
Disease	AR	ddG_complex	4.39573
Disease	GOF	ddG_monomer	0.429423
Disease	GOF	ddG_complex	0.429423
Disease	GOF	ddG_monomer	0.33332
Disease	GOF	ddG_complex	0.566774
Disease	AR	ddG_monomer	1.39499
Disease	AR	ddG_complex	1.1122
Disease	AR	ddG_monomer	0.442831
Disease	AR	ddG_complex	0.417109
Disease	GOF	ddG_monomer	1.28844
Disease	GOF	ddG_complex	1.73646
Disease	AR	ddG_monomer	3.52424
Disease	AR	ddG_complex	3.72656
Disease	GOF	ddG_monomer	1.97906
Disease	GOF	ddG_complex	1.97453
Disease	AR	ddG_monomer	0.369183
Disease	AR	ddG_complex	0.741258
Disease	GOF	ddG_monomer	6.05857
Disease	GOF	ddG_complex	5.91457
Disease	GOF	ddG_monomer	0.845231
Disease	GOF	ddG_complex	0.844928
Disease	AR	ddG_monomer	3.82067
Disease	AR	ddG_complex	3.82067
Disease	AR	ddG_monomer	10.1163
Disease	AR	ddG_complex	9.729
Disease	AR	ddG_monomer	0.739022
Disease	AR	ddG_complex	0.739022
Disease	AR	ddG_monomer	4.30665
Disease	AR	ddG_complex	4.10677
Disease	AR	ddG_monomer	8.45749
Disease	AR	ddG_complex	8.45283
Disease	AR	ddG_monomer	5.12974
Disease	AR	ddG_complex	5.12324
Disease	AR	ddG_monomer	0.677673
Disease	AR	ddG_complex	0.677673
Disease	AR	ddG_monomer	5.2379
Disease	AR	ddG_complex	5.23584
Disease	AR	ddG_monomer	1.61127
Disease	AR	ddG_complex	1.61127
Disease	AR	ddG_monomer	2.72763
Disease	AR	ddG_complex	3.48933
Disease	HI	ddG_monomer	7.41937
Disease	HI	ddG_complex	0.0992935
Disease	DN	ddG_monomer	0.271139
Disease	DN	ddG_complex	0.271139
Disease	GOF	ddG_monomer	0.301155
Disease	GOF	ddG_complex	0.301155
Disease	HI	ddG_monomer	0.361292
Disease	HI	ddG_complex	0.361292
Disease	AR	ddG_monomer	8.72747
Disease	AR	ddG_complex	8.72232
Disease	AR	ddG_monomer	0.283094
Disease	AR	ddG_complex	0.364252
Disease	GOF	ddG_monomer	0.0494589
Disease	GOF	ddG_complex	0.0975564
Disease	AR	ddG_monomer	1.2812
Disease	AR	ddG_complex	1.32544
Disease	HI	ddG_monomer	5.33221
Disease	HI	ddG_complex	5.34058
Disease	GOF	ddG_monomer	1.84232
Disease	GOF	ddG_complex	1.81652
Disease	AR	ddG_monomer	1.65125
Disease	AR	ddG_complex	1.70326
Disease	AR	ddG_monomer	0.433654
Disease	AR	ddG_complex	0.762584
Disease	AR	ddG_monomer	0.255586
Disease	AR	ddG_complex	0.141671
Disease	GOF	ddG_monomer	4.82572
Disease	GOF	ddG_complex	4.75227
Disease	AR	ddG_monomer	3.66044
Disease	AR	ddG_complex	3.4928
Disease	AR	ddG_monomer	0.804607
Disease	AR	ddG_complex	0.793173
Disease	GOF	ddG_monomer	0.0112568
Disease	GOF	ddG_complex	0.12512
Disease	GOF	ddG_monomer	1.48268
Disease	GOF	ddG_complex	1.17829
Disease	AR	ddG_monomer	6.39613
Disease	AR	ddG_complex	6.38496
Disease	AR	ddG_monomer	8.69899
Disease	AR	ddG_complex	9.43418
Disease	HI	ddG_monomer	0.593558
Disease	HI	ddG_complex	0.593558
Disease	AR	ddG_monomer	1.1431
Disease	AR	ddG_complex	1.14317
Disease	GOF	ddG_monomer	0.17444
Disease	GOF	ddG_complex	1.86183
Disease	GOF	ddG_monomer	0.366384
Disease	GOF	ddG_complex	0.369117
Disease	HI	ddG_monomer	3.62183
Disease	HI	ddG_complex	3.62183
Disease	HI	ddG_monomer	4.23421
Disease	HI	ddG_complex	4.21221
Disease	AR	ddG_monomer	2.23262
Disease	AR	ddG_complex	2.22011
Disease	AR	ddG_monomer	0.301349
Disease	AR	ddG_complex	0.225579
Disease	AR	ddG_monomer	6.19245
Disease	AR	ddG_complex	6.32826
Disease	GOF	ddG_monomer	9.14164
Disease	GOF	ddG_complex	8.83234
Disease	HI	ddG_monomer	6.576
Disease	HI	ddG_complex	6.576
Disease	GOF	ddG_monomer	0.31018
Disease	GOF	ddG_complex	0.300123
Disease	GOF	ddG_monomer	3.64423
Disease	GOF	ddG_complex	3.47391
Disease	AR	ddG_monomer	4.32201
Disease	AR	ddG_complex	4.93812
Disease	GOF	ddG_monomer	0.262352
Disease	GOF	ddG_complex	0.485528
Disease	GOF	ddG_monomer	1.08717
Disease	GOF	ddG_complex	1.20837
Disease	AR	ddG_monomer	4.72114
Disease	AR	ddG_complex	4.72114
Disease	GOF	ddG_monomer	2.49043
Disease	GOF	ddG_complex	2.49043
Disease	HI	ddG_monomer	7.43564
Disease	HI	ddG_complex	7.43564
Disease	AR	ddG_monomer	14.2238
Disease	AR	ddG_complex	14.2238
Disease	AR	ddG_monomer	2.30112
Disease	AR	ddG_complex	2.30112
Disease	AR	ddG_monomer	1.11232
Disease	AR	ddG_complex	1.29851
Disease	GOF	ddG_monomer	2.42942
Disease	GOF	ddG_complex	2.54702
Disease	AR	ddG_monomer	0.842074
Disease	AR	ddG_complex	0.837109
Disease	AR	ddG_monomer	5.59698
Disease	AR	ddG_complex	4.06029
Disease	GOF	ddG_monomer	0.969137
Disease	GOF	ddG_complex	0.97744
Disease	AR	ddG_monomer	4.59446
Disease	AR	ddG_complex	5.55981
Disease	AR	ddG_monomer	0.488341
Disease	AR	ddG_complex	2.33777
Disease	AR	ddG_monomer	0.421974
Disease	AR	ddG_complex	0.366351
Disease	AR	ddG_monomer	3.42465
Disease	AR	ddG_complex	4.95379
Disease	DN	ddG_monomer	5.53395
Disease	DN	ddG_complex	5.53395
Disease	GOF	ddG_monomer	6.74553
Disease	GOF	ddG_complex	6.68596
Disease	GOF	ddG_monomer	1.69519
Disease	GOF	ddG_complex	1.69519
Disease	GOF	ddG_monomer	0.969684
Disease	GOF	ddG_complex	0.947784
Disease	HI	ddG_monomer	6.68815
Disease	HI	ddG_complex	6.17167
Disease	HI	ddG_monomer	0.408994
Disease	HI	ddG_complex	0.408994
Disease	HI	ddG_monomer	1.0857
Disease	HI	ddG_complex	0.843133
Disease	GOF	ddG_monomer	2.53264
Disease	GOF	ddG_complex	2.36547
Disease	AR	ddG_monomer	0.209584
Disease	AR	ddG_complex	2.82766
Disease	AR	ddG_monomer	11.2814
Disease	AR	ddG_complex	11.3704
Disease	AR	ddG_monomer	0.478892
Disease	AR	ddG_complex	0.319303
Disease	AR	ddG_monomer	0.418319
Disease	AR	ddG_complex	0.276071
Disease	AR	ddG_monomer	0.772094
Disease	AR	ddG_complex	0.778451
Disease	GOF	ddG_monomer	0.969137
Disease	GOF	ddG_complex	0.97744
Disease	AR	ddG_monomer	8.1562
Disease	AR	ddG_complex	8.56327
Disease	GOF	ddG_monomer	3.44476
Disease	GOF	ddG_complex	3.36942
Disease	AR	ddG_monomer	5.6226
Disease	AR	ddG_complex	5.72216
Disease	GOF	ddG_monomer	0.811602
Disease	GOF	ddG_complex	0.818725
Disease	AR	ddG_monomer	8.34191
Disease	AR	ddG_complex	9.437
Disease	GOF	ddG_monomer	0.123428
Disease	GOF	ddG_complex	0.255031
Disease	AR	ddG_monomer	5.02854
Disease	AR	ddG_complex	5.0466
Disease	AR	ddG_monomer	2.48444
Disease	AR	ddG_complex	2.1719
Disease	AR	ddG_monomer	0.866267
Disease	AR	ddG_complex	0.866267
Disease	AR	ddG_monomer	1.70026
Disease	AR	ddG_complex	1.70844
Disease	AR	ddG_monomer	6.87593
Disease	AR	ddG_complex	6.70678
Disease	AR	ddG_monomer	0.506401
Disease	AR	ddG_complex	0.506401
Disease	AR	ddG_monomer	5.57388
Disease	AR	ddG_complex	6.42993
Disease	DN	ddG_monomer	1.04509
Disease	DN	ddG_complex	1.04509
Disease	AR	ddG_monomer	1.47647
Disease	AR	ddG_complex	1.32386
Disease	AR	ddG_monomer	1.29775
Disease	AR	ddG_complex	1.29775
Disease	AR	ddG_monomer	4.68782
Disease	AR	ddG_complex	4.63422
Disease	GOF	ddG_monomer	0.0660922
Disease	GOF	ddG_complex	0.1446
Disease	AR	ddG_monomer	5.66155
Disease	AR	ddG_complex	5.64401
Disease	GOF	ddG_monomer	2.18985
Disease	GOF	ddG_complex	2.38457
Disease	AR	ddG_monomer	6.69486
Disease	AR	ddG_complex	6.80883
Disease	AR	ddG_monomer	3.51085
Disease	AR	ddG_complex	3.50268
Disease	AR	ddG_monomer	3.43659
Disease	AR	ddG_complex	3.47327
Disease	GOF	ddG_monomer	0.831574
Disease	GOF	ddG_complex	1.92403
Disease	GOF	ddG_monomer	2.27055
Disease	GOF	ddG_complex	2.23748
Disease	HI	ddG_monomer	4.40942
Disease	HI	ddG_complex	4.18191
Disease	GOF	ddG_monomer	14.3923
Disease	GOF	ddG_complex	14.6389
Disease	HI	ddG_monomer	0.0446198
Disease	HI	ddG_complex	0.0557518
Disease	AR	ddG_monomer	5.26754
Disease	AR	ddG_complex	5.26754
Disease	AR	ddG_monomer	32.9761
Disease	AR	ddG_complex	34.2328
Disease	HI	ddG_monomer	15.6593
Disease	HI	ddG_complex	15.6593
Disease	HI	ddG_monomer	4.82814
Disease	HI	ddG_complex	5.12144
Disease	HI	ddG_monomer	1.80193
Disease	HI	ddG_complex	2.29611
Disease	AR	ddG_monomer	1.80779
Disease	AR	ddG_complex	8.78126
Disease	HI	ddG_monomer	4.68407
Disease	HI	ddG_complex	5.12527
Disease	GOF	ddG_monomer	10.415
Disease	GOF	ddG_complex	13.0937
Disease	DN	ddG_monomer	5.18065
Disease	DN	ddG_complex	5.18065
Disease	HI	ddG_monomer	3.03184
Disease	HI	ddG_complex	3.03184
Disease	DN	ddG_monomer	3.5924
Disease	DN	ddG_complex	3.5924
Disease	HI	ddG_monomer	3.80864
Disease	HI	ddG_complex	3.80864
Disease	AR	ddG_monomer	0.898913
Disease	AR	ddG_complex	0.893328
Disease	AR	ddG_monomer	2.39954
Disease	AR	ddG_complex	1.85722
Disease	HI	ddG_monomer	14.9976
Disease	HI	ddG_complex	14.9976
Disease	HI	ddG_monomer	7.24111
Disease	HI	ddG_complex	7.22071
Disease	HI	ddG_monomer	3.47521
Disease	HI	ddG_complex	3.69642
Disease	HI	ddG_monomer	5.75941
Disease	HI	ddG_complex	5.75941
Disease	AR	ddG_monomer	4.09666
Disease	AR	ddG_complex	3.75251
Disease	HI	ddG_monomer	1.04686
Disease	HI	ddG_complex	15.0455
Disease	AR	ddG_monomer	21.4478
Disease	AR	ddG_complex	26.3937
Disease	AR	ddG_monomer	12.5432
Disease	AR	ddG_complex	11.7646
Disease	HI	ddG_monomer	3.81718
Disease	HI	ddG_complex	3.81718
Disease	HI	ddG_monomer	8.38841
Disease	HI	ddG_complex	8.12692
Disease	AR	ddG_monomer	5.57405
Disease	AR	ddG_complex	6.22186
Disease	DN	ddG_monomer	14.7657
Disease	DN	ddG_complex	14.7657
Disease	HI	ddG_monomer	2.39011
Disease	HI	ddG_complex	2.49867
Disease	HI	ddG_monomer	5.55852
Disease	HI	ddG_complex	5.34646
Disease	AR	ddG_monomer	4.22354
Disease	AR	ddG_complex	5.23166
Disease	AR	ddG_monomer	5.30717
Disease	AR	ddG_complex	5.30717
Disease	GOF	ddG_monomer	1.28766
Disease	GOF	ddG_complex	1.1996
Disease	HI	ddG_monomer	1.0723
Disease	HI	ddG_complex	8.14633
Disease	GOF	ddG_monomer	3.41666
Disease	GOF	ddG_complex	0.232997
Disease	HI	ddG_monomer	0.931534
Disease	HI	ddG_complex	8.89966
Disease	HI	ddG_monomer	2.80021
Disease	HI	ddG_complex	3.01747
Disease	AR	ddG_monomer	22.9391
Disease	AR	ddG_complex	29.9896
Disease	HI	ddG_monomer	3.98677
Disease	HI	ddG_complex	4.38504
Disease	AR	ddG_monomer	0.498166
Disease	AR	ddG_complex	0.476446
Disease	HI	ddG_monomer	3.15486
Disease	HI	ddG_complex	3.15486
Disease	DN	ddG_monomer	38.4836
Disease	DN	ddG_complex	38.4836
Disease	HI	ddG_monomer	9.1768
Disease	HI	ddG_complex	9.1768
Disease	HI	ddG_monomer	1.33875
Disease	HI	ddG_complex	8.73361
Disease	HI	ddG_monomer	14.3355
Disease	HI	ddG_complex	14.3355
Disease	AR	ddG_monomer	13.2856
Disease	AR	ddG_complex	14.5136
Disease	HI	ddG_monomer	4.24871
Disease	HI	ddG_complex	4.02042
Disease	GOF	ddG_monomer	1.31432
Disease	GOF	ddG_complex	1.35538
Disease	HI	ddG_monomer	10.3659
Disease	HI	ddG_complex	10.3659
Disease	DN	ddG_monomer	4.19334
Disease	DN	ddG_complex	4.19334
Disease	HI	ddG_monomer	4.94495
Disease	HI	ddG_complex	4.72043
Disease	HI	ddG_monomer	7.68979
Disease	HI	ddG_complex	7.68979
Disease	AR	ddG_monomer	0.927427
Disease	AR	ddG_complex	0.945586
Disease	HI	ddG_monomer	16.5547
Disease	HI	ddG_complex	16.5547
Disease	GOF	ddG_monomer	0.512539
Disease	GOF	ddG_complex	8.12214
Disease	HI	ddG_monomer	4.40888
Disease	HI	ddG_complex	4.84653
Disease	AR	ddG_monomer	6.43991
Disease	AR	ddG_complex	6.41619
Disease	AR	ddG_monomer	1.49767
Disease	AR	ddG_complex	1.49767
Disease	HI	ddG_monomer	2.85966
Disease	HI	ddG_complex	2.94686
Disease	HI	ddG_monomer	18.993
Disease	HI	ddG_complex	19.9225
Disease	AR	ddG_monomer	25.4791
Disease	AR	ddG_complex	25.4581
Disease	GOF	ddG_monomer	13.8576
Disease	GOF	ddG_complex	13.7561
Disease	GOF	ddG_monomer	0.538619
Disease	GOF	ddG_complex	0.0148276
Disease	HI	ddG_monomer	4.0989
Disease	HI	ddG_complex	3.96513
Disease	AR	ddG_monomer	6.1322
Disease	AR	ddG_complex	7.57811
Disease	HI	ddG_monomer	25.8473
Disease	HI	ddG_complex	25.8473
Disease	HI	ddG_monomer	6.37037
Disease	HI	ddG_complex	6.58174
Disease	HI	ddG_monomer	5.46288
Disease	HI	ddG_complex	5.45894
Disease	GOF	ddG_monomer	1.69652
Disease	GOF	ddG_complex	1.82967
Disease	DN	ddG_monomer	19.4449
Disease	DN	ddG_complex	19.4449
Disease	AR	ddG_monomer	12.2984
Disease	AR	ddG_complex	12.2984
Disease	AR	ddG_monomer	1.1978
Disease	AR	ddG_complex	10.303
Disease	AR	ddG_monomer	2.25783
Disease	AR	ddG_complex	2.25783
Disease	AR	ddG_monomer	0.18173
Disease	AR	ddG_complex	6.50508
Disease	HI	ddG_monomer	0.582211
Disease	HI	ddG_complex	0.676927
Disease	GOF	ddG_monomer	7.28986
Disease	GOF	ddG_complex	3.55862
Disease	AR	ddG_monomer	5.08764
Disease	AR	ddG_complex	4.82818
Disease	AR	ddG_monomer	12.1965
Disease	AR	ddG_complex	14.4637
Disease	HI	ddG_monomer	2.27793
Disease	HI	ddG_complex	2.27793
Disease	HI	ddG_monomer	5.62571
Disease	HI	ddG_complex	5.71341
Disease	HI	ddG_monomer	31.2817
Disease	HI	ddG_complex	31.2817
Disease	HI	ddG_monomer	4.56861
Disease	HI	ddG_complex	5.04875
Disease	AR	ddG_monomer	4.80618
Disease	AR	ddG_complex	4.80618
Disease	HI	ddG_monomer	4.43179
Disease	HI	ddG_complex	4.39184
Disease	DN	ddG_monomer	14.7021
Disease	DN	ddG_complex	14.7021
Disease	HI	ddG_monomer	2.24239
Disease	HI	ddG_complex	2.21461
Disease	AR	ddG_monomer	26.0419
Disease	AR	ddG_complex	26.0419
Disease	HI	ddG_monomer	5.57399
Disease	HI	ddG_complex	5.57399
Disease	DN	ddG_monomer	4.03543
Disease	DN	ddG_complex	4.03543
Disease	AR	ddG_monomer	16.578
Disease	AR	ddG_complex	17.2582
Disease	HI	ddG_monomer	0.226646
Disease	HI	ddG_complex	0.237592
Disease	HI	ddG_monomer	0.39704
Disease	HI	ddG_complex	5.44065
Disease	GOF	ddG_monomer	10.8419
Disease	GOF	ddG_complex	10.8419
Disease	HI	ddG_monomer	3.46165
Disease	HI	ddG_complex	3.66565
Disease	DN	ddG_monomer	4.106
Disease	DN	ddG_complex	4.106
Disease	DN	ddG_monomer	4.18894
Disease	DN	ddG_complex	4.18894
Disease	AR	ddG_monomer	0.805727
Disease	AR	ddG_complex	0.859198
Disease	HI	ddG_monomer	20.2132
Disease	HI	ddG_complex	20.2132
Disease	DN	ddG_monomer	3.96254
Disease	DN	ddG_complex	3.96254
Disease	HI	ddG_monomer	1.09205
Disease	HI	ddG_complex	1.11634
Disease	AR	ddG_monomer	1.65822
Disease	AR	ddG_complex	8.42745
Disease	HI	ddG_monomer	5.85677
Disease	HI	ddG_complex	5.56934
Disease	HI	ddG_monomer	2.50174
Disease	HI	ddG_complex	2.56929
Disease	AR	ddG_monomer	1.20426
Disease	AR	ddG_complex	1.04563
Disease	HI	ddG_monomer	12.8896
Disease	HI	ddG_complex	30.8764
Disease	HI	ddG_monomer	1.30186
Disease	HI	ddG_complex	1.34691
Disease	HI	ddG_monomer	5.40286
Disease	HI	ddG_complex	4.57752
Disease	AR	ddG_monomer	19.5405
Disease	AR	ddG_complex	18.7136
Disease	AR	ddG_monomer	6.86009
Disease	AR	ddG_complex	6.86009
Disease	AR	ddG_monomer	1.10563
Disease	AR	ddG_complex	0.467183
Disease	HI	ddG_monomer	5.76436
Disease	HI	ddG_complex	5.74432
Disease	AR	ddG_monomer	0.586101
Disease	AR	ddG_complex	0.537288
Disease	HI	ddG_monomer	5.30369
Disease	HI	ddG_complex	5.30369
Disease	GOF	ddG_monomer	3.11386
Disease	GOF	ddG_complex	2.61938
Disease	AR	ddG_monomer	11.3777
Disease	AR	ddG_complex	48.7013
Disease	GOF	ddG_monomer	0.80535
Disease	GOF	ddG_complex	0.748849
Disease	GOF	ddG_monomer	41.0639
Disease	GOF	ddG_complex	41.0906
Disease	AR	ddG_monomer	0.0988395
Disease	AR	ddG_complex	8.04479
Disease	AR	ddG_monomer	0.54477
Disease	AR	ddG_complex	0.562347
Disease	HI	ddG_monomer	13.0236
Disease	HI	ddG_complex	13.0236
Disease	HI	ddG_monomer	23.9935
Disease	HI	ddG_complex	23.9925
Disease	HI	ddG_monomer	1.22322
Disease	HI	ddG_complex	1.22322
Disease	HI	ddG_monomer	2.73345
Disease	HI	ddG_complex	2.73345
Disease	AR	ddG_monomer	1.63305
Disease	AR	ddG_complex	5.77289
Disease	AR	ddG_monomer	0.435999
Disease	AR	ddG_complex	6.80147
Disease	AR	ddG_monomer	4.00073
Disease	AR	ddG_complex	25.9897
Disease	HI	ddG_monomer	5.09919
Disease	HI	ddG_complex	5.25997
Disease	AR	ddG_monomer	12.5325
Disease	AR	ddG_complex	13.0777
Disease	HI	ddG_monomer	0.7828
Disease	HI	ddG_complex	2.27722
Disease	HI	ddG_monomer	2.6658
Disease	HI	ddG_complex	2.75043
Disease	AR	ddG_monomer	6.54195
Disease	AR	ddG_complex	6.54195
Disease	GOF	ddG_monomer	4.41723
Disease	GOF	ddG_complex	5.20008
Disease	HI	ddG_monomer	1.52583
Disease	HI	ddG_complex	1.64735
Disease	AR	ddG_monomer	0.611918
Disease	AR	ddG_complex	0.362608
Disease	HI	ddG_monomer	14.7895
Disease	HI	ddG_complex	14.8144
Disease	DN	ddG_monomer	11.7359
Disease	DN	ddG_complex	10.3502
Disease	GOF	ddG_monomer	1.20573
Disease	GOF	ddG_complex	1.2058
Disease	AR	ddG_monomer	3.05844
Disease	AR	ddG_complex	14.046
Disease	AR	ddG_monomer	6.50283
Disease	AR	ddG_complex	6.50283
Disease	HI	ddG_monomer	8.46659
Disease	HI	ddG_complex	8.38694
Disease	AR	ddG_monomer	0.232424
Disease	AR	ddG_complex	5.04477
Disease	GOF	ddG_monomer	6.73661
Disease	GOF	ddG_complex	6.80063
Disease	HI	ddG_monomer	4.4783
Disease	HI	ddG_complex	4.4783
Disease	HI	ddG_monomer	2.66745
Disease	HI	ddG_complex	2.65041
Disease	HI	ddG_monomer	5.10066
Disease	HI	ddG_complex	5.10066
Disease	HI	ddG_monomer	15.6997
Disease	HI	ddG_complex	15.6997
Disease	HI	ddG_monomer	43.6463
Disease	HI	ddG_complex	42.849
Disease	AR	ddG_monomer	0.0983263
Disease	AR	ddG_complex	0.807262
Disease	AR	ddG_monomer	3.51247
Disease	AR	ddG_complex	3.50542
Disease	AR	ddG_monomer	4.97632
Disease	AR	ddG_complex	4.97632
Disease	AR	ddG_monomer	2.37866
Disease	AR	ddG_complex	4.81169
Disease	AR	ddG_monomer	28.0627
Disease	AR	ddG_complex	28.0627
Disease	DN	ddG_monomer	3.62519
Disease	DN	ddG_complex	11.0422
Disease	HI	ddG_monomer	11.3719
Disease	HI	ddG_complex	11.6512
Disease	GOF	ddG_monomer	13.3842
Disease	GOF	ddG_complex	13.9752
Disease	HI	ddG_monomer	4.25654
Disease	HI	ddG_complex	4.2564
Disease	AR	ddG_monomer	12.0565
Disease	AR	ddG_complex	12.1829
Disease	AR	ddG_monomer	14.5341
Disease	AR	ddG_complex	14.5341
Disease	AR	ddG_monomer	7.78479
Disease	AR	ddG_complex	7.78479
Disease	HI	ddG_monomer	3.03653
Disease	HI	ddG_complex	3.03653
Disease	HI	ddG_monomer	10.2286
Disease	HI	ddG_complex	10.6923
Disease	HI	ddG_monomer	2.67512
Disease	HI	ddG_complex	2.67512
Disease	HI	ddG_monomer	0.382098
Disease	HI	ddG_complex	7.50395
Disease	DN	ddG_monomer	5.63745
Disease	DN	ddG_complex	5.63745
Disease	HI	ddG_monomer	6.26901
Disease	HI	ddG_complex	6.70299
Disease	AR	ddG_monomer	14.0901
Disease	AR	ddG_complex	13.306
Disease	AR	ddG_monomer	0.0281021
Disease	AR	ddG_complex	7.21601
Disease	AR	ddG_monomer	5.94153
Disease	AR	ddG_complex	5.94153
Disease	HI	ddG_monomer	6.35817
Disease	HI	ddG_complex	6.75179
Disease	AR	ddG_monomer	3.43089
Disease	AR	ddG_complex	3.58218
Disease	AR	ddG_monomer	19.6898
Disease	AR	ddG_complex	19.3383
Disease	AR	ddG_monomer	7.07561
Disease	AR	ddG_complex	7.95889
Disease	GOF	ddG_monomer	1.0776
Disease	GOF	ddG_complex	1.0776
Disease	AR	ddG_monomer	9.64326
Disease	AR	ddG_complex	8.07728
Disease	HI	ddG_monomer	5.52329
Disease	HI	ddG_complex	5.52335
Disease	HI	ddG_monomer	19.6982
Disease	HI	ddG_complex	18.4762
Disease	AR	ddG_monomer	26.9727
Disease	AR	ddG_complex	28.2036
Disease	AR	ddG_monomer	1.41892
Disease	AR	ddG_complex	6.75663
Disease	HI	ddG_monomer	13.4776
Disease	HI	ddG_complex	26.0011
Disease	HI	ddG_monomer	20.732
Disease	HI	ddG_complex	20.9407
Disease	AR	ddG_monomer	0.446881
Disease	AR	ddG_complex	0.467614
Disease	AR	ddG_monomer	2.35115
Disease	AR	ddG_complex	2.35115
Disease	AR	ddG_monomer	21.4869
Disease	AR	ddG_complex	21.4869
Disease	GOF	ddG_monomer	11.1245
Disease	GOF	ddG_complex	11.0207
Disease	HI	ddG_monomer	15.029
Disease	HI	ddG_complex	15.029
Disease	HI	ddG_monomer	10.6841
Disease	HI	ddG_complex	12.3225
Disease	HI	ddG_monomer	25.2951
Disease	HI	ddG_complex	25.2951
Disease	GOF	ddG_monomer	0.534492
Disease	GOF	ddG_complex	0.519252
Disease	HI	ddG_monomer	9.94331
Disease	HI	ddG_complex	9.94331
Disease	HI	ddG_monomer	1.71317
Disease	HI	ddG_complex	1.71317
Disease	AR	ddG_monomer	11.4432
Disease	AR	ddG_complex	20.9572
Disease	DN	ddG_monomer	10.6184
Disease	DN	ddG_complex	10.3892
Disease	HI	ddG_monomer	5.60009
Disease	HI	ddG_complex	5.42811
Disease	AR	ddG_monomer	3.1931
Disease	AR	ddG_complex	3.16622
Disease	HI	ddG_monomer	19.395
Disease	HI	ddG_complex	19.4975
Disease	DN	ddG_monomer	8.36748
Disease	DN	ddG_complex	8.36748
Disease	AR	ddG_monomer	4.96036
Disease	AR	ddG_complex	4.93563
Disease	HI	ddG_monomer	4.10149
Disease	HI	ddG_complex	4.46672
Disease	HI	ddG_monomer	10.3146
Disease	HI	ddG_complex	10.3146
Disease	GOF	ddG_monomer	19.0306
Disease	GOF	ddG_complex	19.0801
Disease	AR	ddG_monomer	18.8769
Disease	AR	ddG_complex	18.8802
Disease	HI	ddG_monomer	16.0301
Disease	HI	ddG_complex	16.4066
Disease	HI	ddG_monomer	11.852
Disease	HI	ddG_complex	11.852
Disease	AR	ddG_monomer	7.00591
Disease	AR	ddG_complex	7.06171
Disease	AR	ddG_monomer	8.34385
Disease	AR	ddG_complex	8.35277
Disease	GOF	ddG_monomer	18.8036
Disease	GOF	ddG_complex	20.5093
Disease	AR	ddG_monomer	0.197879
Disease	AR	ddG_complex	7.59721
Disease	AR	ddG_monomer	2.17288
Disease	AR	ddG_complex	2.17288
Disease	HI	ddG_monomer	15.5382
Disease	HI	ddG_complex	15.3859
Disease	AR	ddG_monomer	2.58708
Disease	AR	ddG_complex	2.27141
Disease	HI	ddG_monomer	8.26259
Disease	HI	ddG_complex	8.26259
Disease	AR	ddG_monomer	15.8139
Disease	AR	ddG_complex	16.8476
Disease	HI	ddG_monomer	3.89061
Disease	HI	ddG_complex	3.86625
Disease	GOF	ddG_monomer	14.6405
Disease	GOF	ddG_complex	13.9965
Disease	HI	ddG_monomer	0.0119685
Disease	HI	ddG_complex	0.0888516
Disease	AR	ddG_monomer	25.976
Disease	AR	ddG_complex	25.7168
Disease	AR	ddG_monomer	16.8739
Disease	AR	ddG_complex	16.7749
Disease	AR	ddG_monomer	3.89092
Disease	AR	ddG_complex	3.69716
Disease	AR	ddG_monomer	14.4387
Disease	AR	ddG_complex	14.4387
Disease	AR	ddG_monomer	5.24323
Disease	AR	ddG_complex	5.24323
Disease	AR	ddG_monomer	2.67465
Disease	AR	ddG_complex	8.57033
Disease	AR	ddG_monomer	1.27284
Disease	AR	ddG_complex	1.27284
Disease	AR	ddG_monomer	1.26639
Disease	AR	ddG_complex	1.22117
Disease	AR	ddG_monomer	0.492292
Disease	AR	ddG_complex	0.525158
Disease	AR	ddG_monomer	0.405866
Disease	AR	ddG_complex	0.405866
Disease	HI	ddG_monomer	18.5979
Disease	HI	ddG_complex	18.6126
Disease	HI	ddG_monomer	4.66189
Disease	HI	ddG_complex	5.03829
Disease	GOF	ddG_monomer	35.5869
Disease	GOF	ddG_complex	36.5598
Disease	HI	ddG_monomer	2.13782
Disease	HI	ddG_complex	2.23626
Disease	GOF	ddG_monomer	41.7594
Disease	GOF	ddG_complex	43.5818
Disease	AR	ddG_monomer	19.5688
Disease	AR	ddG_complex	19.8967
Disease	AR	ddG_monomer	6.56145
Disease	AR	ddG_complex	7.56897
Disease	HI	ddG_monomer	0.429791
Disease	HI	ddG_complex	0.429791
Disease	DN	ddG_monomer	4.19778
Disease	DN	ddG_complex	4.19778
Disease	AR	ddG_monomer	11.5807
Disease	AR	ddG_complex	22.3264
Disease	HI	ddG_monomer	0.286521
Disease	HI	ddG_complex	0.129075
Disease	AR	ddG_monomer	6.89206
Disease	AR	ddG_complex	20.7288
Disease	AR	ddG_monomer	17.1824
Disease	AR	ddG_complex	19.75
Disease	HI	ddG_monomer	4.1159
Disease	HI	ddG_complex	4.1159
Disease	AR	ddG_monomer	5.51732
Disease	AR	ddG_complex	4.90231
Disease	GOF	ddG_monomer	1.61952
Disease	GOF	ddG_complex	1.47593
Disease	HI	ddG_monomer	7.86534
Disease	HI	ddG_complex	7.86534
Disease	DN	ddG_monomer	9.22892
Disease	DN	ddG_complex	9.00251
Disease	AR	ddG_monomer	2.25943
Disease	AR	ddG_complex	2.2965
Disease	AR	ddG_monomer	8.15403
Disease	AR	ddG_complex	8.40378
Disease	AR	ddG_monomer	4.10892
Disease	AR	ddG_complex	4.14692
Disease	HI	ddG_monomer	27.5091
Disease	HI	ddG_complex	27.5091
Disease	HI	ddG_monomer	3.20719
Disease	HI	ddG_complex	3.19754
Disease	HI	ddG_monomer	17.6919
Disease	HI	ddG_complex	17.6919
Disease	AR	ddG_monomer	2.36331
Disease	AR	ddG_complex	2.34754
Disease	HI	ddG_monomer	5.45473
Disease	HI	ddG_complex	5.72819
Disease	AR	ddG_monomer	0.656638
Disease	AR	ddG_complex	12.3239
Disease	AR	ddG_monomer	5.84645
Disease	AR	ddG_complex	21.9241
Disease	HI	ddG_monomer	0.557268
Disease	HI	ddG_complex	0.538705
Disease	HI	ddG_monomer	4.16247
Disease	HI	ddG_complex	3.106
Disease	HI	ddG_monomer	2.78926
Disease	HI	ddG_complex	2.65417
Disease	HI	ddG_monomer	4.16008
Disease	HI	ddG_complex	4.30231
Disease	HI	ddG_monomer	11.7729
Disease	HI	ddG_complex	10.3592
Disease	HI	ddG_monomer	6.96555
Disease	HI	ddG_complex	6.96555
Disease	HI	ddG_monomer	13.3212
Disease	HI	ddG_complex	13.0924
Disease	GOF	ddG_monomer	4.39893
Disease	GOF	ddG_complex	4.42885
Disease	HI	ddG_monomer	0.451853
Disease	HI	ddG_complex	8.28226
Disease	HI	ddG_monomer	11.4456
Disease	HI	ddG_complex	11.4456
Disease	HI	ddG_monomer	0.15126
Disease	HI	ddG_complex	0.0652394
Disease	HI	ddG_monomer	10.2826
Disease	HI	ddG_complex	10.2826
Disease	DN	ddG_monomer	4.39021
Disease	DN	ddG_complex	4.39021
Disease	AR	ddG_monomer	27.1944
Disease	AR	ddG_complex	26.9979
Disease	GOF	ddG_monomer	29.0895
Disease	GOF	ddG_complex	28.94
Disease	AR	ddG_monomer	8.02495
Disease	AR	ddG_complex	8.02495
Disease	AR	ddG_monomer	1.93472
Disease	AR	ddG_complex	1.93472
Disease	DN	ddG_monomer	30.4186
Disease	DN	ddG_complex	30.4186
Disease	AR	ddG_monomer	3.06236
Disease	AR	ddG_complex	4.05812
Disease	HI	ddG_monomer	0.59473
Disease	HI	ddG_complex	8.56043
Disease	GOF	ddG_monomer	11.5521
Disease	GOF	ddG_complex	11.9873
Disease	GOF	ddG_monomer	19.6098
Disease	GOF	ddG_complex	23.5715
Disease	DN	ddG_monomer	3.74067
Disease	DN	ddG_complex	3.74067
Disease	HI	ddG_monomer	3.38307
Disease	HI	ddG_complex	3.38307
Disease	AR	ddG_monomer	0.37745
Disease	AR	ddG_complex	1.90951
Disease	GOF	ddG_monomer	9.47489
Disease	GOF	ddG_complex	15.2204
Disease	GOF	ddG_monomer	1.20573
Disease	GOF	ddG_complex	1.2058
Disease	AR	ddG_monomer	6.65992
Disease	AR	ddG_complex	7.07686
Disease	HI	ddG_monomer	3.13899
Disease	HI	ddG_complex	3.13899
Disease	AR	ddG_monomer	4.82419
Disease	AR	ddG_complex	4.69136
Disease	HI	ddG_monomer	22.4028
Disease	HI	ddG_complex	22.4028
Disease	GOF	ddG_monomer	4.48368
Disease	GOF	ddG_complex	4.37924
Disease	AR	ddG_monomer	29.7018
Disease	AR	ddG_complex	29.3137
Disease	HI	ddG_monomer	4.92249
Disease	HI	ddG_complex	4.80087
Disease	HI	ddG_monomer	4.36688
Disease	HI	ddG_complex	7.95761
Disease	AR	ddG_monomer	10.0914
Disease	AR	ddG_complex	10.0914
Disease	DN	ddG_monomer	21.2754
Disease	DN	ddG_complex	21.2754
Disease	AR	ddG_monomer	10.2598
Disease	AR	ddG_complex	9.66862
Disease	HI	ddG_monomer	2.49563
Disease	HI	ddG_complex	18.2529
Disease	HI	ddG_monomer	6.23011
Disease	HI	ddG_complex	6.22998
Disease	HI	ddG_monomer	3.86359
Disease	HI	ddG_complex	3.88115
Disease	HI	ddG_monomer	4.741
Disease	HI	ddG_complex	4.741
Disease	HI	ddG_monomer	0.163078
Disease	HI	ddG_complex	0.163078
Disease	AR	ddG_monomer	22.509
Disease	AR	ddG_complex	38.7651
Disease	AR	ddG_monomer	11.7716
Disease	AR	ddG_complex	11.7904
Disease	AR	ddG_monomer	4.73187
Disease	AR	ddG_complex	4.48796
Disease	HI	ddG_monomer	3.0486
Disease	HI	ddG_complex	3.0486
Disease	HI	ddG_monomer	13.9076
Disease	HI	ddG_complex	13.9081
Disease	AR	ddG_monomer	35.6853
Disease	AR	ddG_complex	39.0445
Disease	AR	ddG_monomer	19.0044
Disease	AR	ddG_complex	18.8034
Disease	HI	ddG_monomer	0.729266
Disease	HI	ddG_complex	8.15126
Disease	HI	ddG_monomer	0.149826
Disease	HI	ddG_complex	6.09902
Disease	AR	ddG_monomer	0.580721
Disease	AR	ddG_complex	0.595953
Disease	HI	ddG_monomer	9.76099
Disease	HI	ddG_complex	11.1136
Disease	HI	ddG_monomer	5.58233
Disease	HI	ddG_complex	5.94352
Disease	HI	ddG_monomer	3.53977
Disease	HI	ddG_complex	3.63288
Disease	AR	ddG_monomer	1.06553
Disease	AR	ddG_complex	2.05818
Disease	GOF	ddG_monomer	0.687945
Disease	GOF	ddG_complex	2.00702
Disease	AR	ddG_monomer	1.26297
Disease	AR	ddG_complex	1.26242
Disease	HI	ddG_monomer	14.9197
Disease	HI	ddG_complex	12.7983
Disease	GOF	ddG_monomer	20.4486
Disease	GOF	ddG_complex	21.4866
Disease	HI	ddG_monomer	0.276115
Disease	HI	ddG_complex	0.276115
Disease	AR	ddG_monomer	23.2929
Disease	AR	ddG_complex	23.2929
Disease	AR	ddG_monomer	3.30951
Disease	AR	ddG_complex	3.32449
Disease	HI	ddG_monomer	10.5704
Disease	HI	ddG_complex	10.9879
Disease	AR	ddG_monomer	10.4
Disease	AR	ddG_complex	10.3959
Disease	HI	ddG_monomer	6.72075
Disease	HI	ddG_complex	6.72075
Disease	HI	ddG_monomer	1.21164
Disease	HI	ddG_complex	0.879299
Disease	HI	ddG_monomer	17.7627
Disease	HI	ddG_complex	40.9611
Disease	HI	ddG_monomer	4.38449
Disease	HI	ddG_complex	4.77302
Disease	AR	ddG_monomer	1.92465
Disease	AR	ddG_complex	1.99528
Disease	HI	ddG_monomer	1.86135
Disease	HI	ddG_complex	1.86135
Disease	HI	ddG_monomer	4.77822
Disease	HI	ddG_complex	4.77495
Disease	DN	ddG_monomer	3.65407
Disease	DN	ddG_complex	3.65407
Disease	GOF	ddG_monomer	8.23507
Disease	GOF	ddG_complex	8.55809
Disease	GOF	ddG_monomer	9.13853
Disease	GOF	ddG_complex	8.66695
Disease	AR	ddG_monomer	18.988
Disease	AR	ddG_complex	18.4721
Disease	HI	ddG_monomer	0.927029
Disease	HI	ddG_complex	3.55533
Disease	AR	ddG_monomer	16.6085
Disease	AR	ddG_complex	16.6054
Disease	GOF	ddG_monomer	17.089
Disease	GOF	ddG_complex	16.3862
Disease	AR	ddG_monomer	6.14554
Disease	AR	ddG_complex	6.14554
Disease	HI	ddG_monomer	4.96088
Disease	HI	ddG_complex	4.96088
Disease	DN	ddG_monomer	20.9605
Disease	DN	ddG_complex	20.9605
Disease	AR	ddG_monomer	6.11503
Disease	AR	ddG_complex	5.77112
Disease	AR	ddG_monomer	6.31931
Disease	AR	ddG_complex	6.31931
Disease	AR	ddG_monomer	0.0624225
Disease	AR	ddG_complex	7.4611
Disease	DN	ddG_monomer	25.6218
Disease	DN	ddG_complex	25.6218
Disease	HI	ddG_monomer	10.9903
Disease	HI	ddG_complex	10.8508
Disease	AR	ddG_monomer	2.20755
Disease	AR	ddG_complex	2.16682
Disease	HI	ddG_monomer	9.95354
Disease	HI	ddG_complex	9.6667
Disease	HI	ddG_monomer	12.067
Disease	HI	ddG_complex	12.5332
Disease	AR	ddG_monomer	25.4695
Disease	AR	ddG_complex	25.4694
Disease	HI	ddG_monomer	0.740105
Disease	HI	ddG_complex	12.0279
Disease	AR	ddG_monomer	12.4053
Disease	AR	ddG_complex	12.6081
Disease	AR	ddG_monomer	4.84292
Disease	AR	ddG_complex	5.25118
Disease	AR	ddG_monomer	14.8372
Disease	AR	ddG_complex	14.8372
Disease	HI	ddG_monomer	0.460878
Disease	HI	ddG_complex	0.447683
Disease	HI	ddG_monomer	3.98031
Disease	HI	ddG_complex	3.9606
Disease	AR	ddG_monomer	14.4929
Disease	AR	ddG_complex	13.0834
Disease	HI	ddG_monomer	5.0017
Disease	HI	ddG_complex	4.88174
Disease	HI	ddG_monomer	24.1366
Disease	HI	ddG_complex	24.7147
Disease	AR	ddG_monomer	18.3779
Disease	AR	ddG_complex	17.6366
Disease	AR	ddG_monomer	2.22893
Disease	AR	ddG_complex	2.3146
Disease	AR	ddG_monomer	5.38542
Disease	AR	ddG_complex	5.88714
Disease	AR	ddG_monomer	0.939308
Disease	AR	ddG_complex	8.63894
Disease	AR	ddG_monomer	9.02349
Disease	AR	ddG_complex	9.02349
Disease	HI	ddG_monomer	4.44123
Disease	HI	ddG_complex	4.40342
Disease	HI	ddG_monomer	0.237958
Disease	HI	ddG_complex	0.359382
Disease	HI	ddG_monomer	5.52566
Disease	HI	ddG_complex	5.5124
Disease	HI	ddG_monomer	6.49126
Disease	HI	ddG_complex	6.49126
Disease	GOF	ddG_monomer	16.1969
Disease	GOF	ddG_complex	15.4756
Disease	DN	ddG_monomer	15.3248
Disease	DN	ddG_complex	15.3248
Disease	HI	ddG_monomer	0.224125
Disease	HI	ddG_complex	0.242999
Disease	HI	ddG_monomer	0.117747
Disease	HI	ddG_complex	3.67863
Disease	HI	ddG_monomer	3.65208
Disease	HI	ddG_complex	3.63939
Disease	AR	ddG_monomer	20.2185
Disease	AR	ddG_complex	19.2696
Disease	HI	ddG_monomer	1.31573
Disease	HI	ddG_complex	1.0405
Disease	AR	ddG_monomer	8.09029
Disease	AR	ddG_complex	8.10484
Disease	HI	ddG_monomer	12.2838
Disease	HI	ddG_complex	12.2838
Disease	HI	ddG_monomer	0.0638245
Disease	HI	ddG_complex	0.146531
Disease	HI	ddG_monomer	3.54777
Disease	HI	ddG_complex	3.54777
Disease	AR	ddG_monomer	0.31418
Disease	AR	ddG_complex	0.233382
Disease	AR	ddG_monomer	2.72946
Disease	AR	ddG_complex	2.46529
Disease	AR	ddG_monomer	8.72246
Disease	AR	ddG_complex	9.11203
Disease	AR	ddG_monomer	3.60396
Disease	AR	ddG_complex	3.76876
Disease	GOF	ddG_monomer	11.8975
Disease	GOF	ddG_complex	12.2767
Disease	HI	ddG_monomer	15.1174
Disease	HI	ddG_complex	15.1174
Disease	HI	ddG_monomer	6.96628
Disease	HI	ddG_complex	6.96628
Disease	HI	ddG_monomer	8.95508
Disease	HI	ddG_complex	17.0266
Disease	HI	ddG_monomer	14.0364
Disease	HI	ddG_complex	14.0364
Disease	AR	ddG_monomer	0.287602
Disease	AR	ddG_complex	8.84901
Disease	HI	ddG_monomer	14.5598
Disease	HI	ddG_complex	26.8301
Disease	HI	ddG_monomer	4.68643
Disease	HI	ddG_complex	12.1081
Disease	AR	ddG_monomer	29.5549
Disease	AR	ddG_complex	39.9544
Disease	HI	ddG_monomer	3.32025
Disease	HI	ddG_complex	3.32025
Disease	AR	ddG_monomer	19.0886
Disease	AR	ddG_complex	19.3653
Disease	AR	ddG_monomer	1.07086
Disease	AR	ddG_complex	6.67215
Disease	AR	ddG_monomer	22.7216
Disease	AR	ddG_complex	22.7216
Disease	AR	ddG_monomer	22.3022
Disease	AR	ddG_complex	22.2561
Disease	AR	ddG_monomer	10.0091
Disease	AR	ddG_complex	10.1834
Disease	AR	ddG_monomer	17.0164
Disease	AR	ddG_complex	17.0196
Disease	GOF	ddG_monomer	17.089
Disease	GOF	ddG_complex	16.3862
Disease	HI	ddG_monomer	2.33858
Disease	HI	ddG_complex	2.33858
Disease	HI	ddG_monomer	24.3454
Disease	HI	ddG_complex	24.3454
Disease	AR	ddG_monomer	21.1551
Disease	AR	ddG_complex	21.697
Disease	DN	ddG_monomer	18.6307
Disease	DN	ddG_complex	18.3448
Disease	DN	ddG_monomer	2.43247
Disease	DN	ddG_complex	10.1962
Disease	GOF	ddG_monomer	13.8578
Disease	GOF	ddG_complex	13.6616
Disease	HI	ddG_monomer	5.70664
Disease	HI	ddG_complex	5.70664
Disease	AR	ddG_monomer	3.00495
Disease	AR	ddG_complex	2.90645
Disease	HI	ddG_monomer	11.9085
Disease	HI	ddG_complex	11.9085
Disease	AR	ddG_monomer	8.65862
Disease	AR	ddG_complex	8.68093
Disease	AR	ddG_monomer	0.0733303
Disease	AR	ddG_complex	6.17548
Disease	HI	ddG_monomer	3.90204
Disease	HI	ddG_complex	3.90207
Disease	HI	ddG_monomer	6.36116
Disease	HI	ddG_complex	6.36116
Disease	HI	ddG_monomer	2.56889
Disease	HI	ddG_complex	2.61797
Disease	AR	ddG_monomer	1.39937
[truncated: 441,001+ more rows]

## Sheet: Figure 3b
Structural_location	Mechanism
Interior	AR
Interior	AR
Interior	GOF
Interior	HI
Interior	DN
Interior	GOF
Interior	GOF
Interior	AR
Interior	AR
Interface	DN
Interior	AR
Surface	GOF
Interior	GOF
Interior	AR
Interior	AR
Interface	AR
Surface	GOF
Interior	AR
Interior	GOF
Interface	AR
Interior	AR
Interior	GOF
Interior	AR
Interior	AR
Interface	HI
Interior	AR
Surface	AR
Interior	AR
Interior	AR
Interior	DN
Interface	AR
Interior	AR
Interior	AR
Interior	AR
Surface	AR
Interior	AR
Interior	DN
Interface	AR
Interior	AR
Interface	DN
Surface	DN
Interior	AR
Surface	DN
Interior	AR
Interface	AR
Interface	AR
Interior	HI
Surface	DN
Interior	AR
Surface	DN
Interior	AR
Interior	AR
Interior	AR
Interior	AR
Interior	AR
Interior	HI
Interior	HI
Interior	AR
Interior	AR
Interface	DN
Interior	AR
Interior	AR
Interior	HI
Interior	AR
Interior	HI
Interior	HI
Interior	AR
Interior	AR
Interior	AR
Interior	AR
Interior	GOF
Interior	DN
Interface	DN
Interior	AR
Interface	AR
Interior	AR
Surface	AR
Interface	DN
Interior	AR
Interior	AR
Interface	AR
Interior	AR
Surface	AR
Interface	GOF
Interface	AR
Interior	AR
Interface	AR
Interior	AR
Interior	GOF
Interior	AR
Surface	AR
Interior	AR
Interface	AR
Surface	AR
Interior	AR
Interface	GOF
Interior	AR
Surface	GOF
Interior	HI
Surface	AR
Surface	DN
Surface	AR
Interior	AR
Surface	AR
Interior	AR
Interior	HI
Surface	GOF
Interior	AR
Interior	GOF
Interior	DN
Interface	AR
Interior	AR
Surface	GOF
Surface	AR
Surface	GOF
Interface	GOF
Interior	GOF
Interior	AR
Interior	AR
Interface	GOF
Interior	AR
Interior	HI
Interior	AR
Interior	AR
Interior	HI
Interior	GOF
Surface	GOF
Interior	DN
Interface	DN
Surface	GOF
Interface	GOF
Surface	AR
Interface	GOF
Interior	AR
Interface	HI
Interior	DN
Interior	AR
Interior	DN
Interface	AR
Interior	DN
Interface	GOF
Interface	GOF
Surface	HI
Interior	HI
Interior	HI
Surface	AR
Interior	AR
Interior	GOF
Interface	AR
Interior	AR
Interior	DN
Interior	AR
Interior	AR
Interior	AR
Surface	GOF
Interior	AR
Interior	AR
Interior	AR
Interior	AR
Interior	AR
Interior	AR
Interior	AR
Interior	AR
Interface	AR
Surface	AR
Interior	AR
Interface	AR
Interior	AR
Interface	DN
Interface	GOF
Surface	AR
Interior	AR
Interior	GOF
Surface	AR
Interface	AR
Surface	DN
Interior	AR
Interior	GOF
Interior	GOF
Interface	DN
Interface	GOF
Surface	DN
Interior	AR
Interface	DN
Interior	AR
Interior	AR
Interior	GOF
Interior	AR
Interior	AR
Interior	GOF
Interface	DN
Interior	GOF
Interface	DN
Interior	AR
Interior	AR
Interface	HI
Interior	GOF
Interior	AR
Interface	GOF
Surface	GOF
Interior	AR
Interface	HI
Interior	AR
Interior	HI
Interior	AR
Interior	AR
Interior	GOF
Interior	AR
Interior	AR
Interface	AR
Interface	HI
Interior	AR
Interface	DN
Interior	AR
Interface	DN
Surface	HI
Interior	AR
Interior	GOF
Interior	AR
Interface	DN
Interior	AR
Interior	AR
Interior	AR
Interior	GOF
Surface	AR
Interior	AR
Interior	GOF
Interior	GOF
Interior	GOF
Interface	GOF
Interior	AR
Interior	AR
Interior	AR
Interior	AR
Interior	AR
Interior	GOF
Interior	AR
Interior	DN
Interior	AR
Interior	GOF
Interface	AR
Interior	AR
Interior	AR
Interior	AR
Interior	AR
Interior	AR
Interface	HI
Interior	AR
Interior	AR
Surface	AR
Interface	HI
Interior	AR
Interior	AR
Interior	AR
Interior	AR
Interior	AR
Interior	AR
Interior	AR
Interior	AR
Interior	HI
Interior	GOF
Interior	HI
Interior	HI
Interior	AR
Interior	AR
Interior	GOF
Interior	GOF
Surface	DN
Interior	DN
Interior	AR
Interior	AR
Interior	AR
Interior	DN
Interior	AR
Interior	AR
Interface	AR
Interior	AR
Interior	AR
Interior	DN
Interior	GOF
Interior	GOF
Interior	AR
Interior	GOF
Surface	AR
Interface	GOF
Interior	AR
Interface	AR
Interface	AR
Interior	AR
Interface	AR
Interior	HI
Interior	HI
Interior	AR
Interior	AR
Interior	HI
Interior	AR
Surface	GOF
Surface	GOF
Interior	AR
Interior	AR
Interior	HI
Interior	GOF
Interior	AR
Interior	AR
Interior	AR
Interface	GOF
Interface	AR
Interior	AR
Interface	AR
Interior	AR
Surface	AR
Interior	AR
Interior	AR
Interior	AR
Interface	AR
Interior	AR
Surface	AR
Surface	GOF
Surface	DN
Interior	AR
Interface	AR
Interface	DN
Interior	GOF
Interior	AR
Surface	DN
Surface	GOF
Interior	AR
Interior	AR
Interior	GOF
Interior	GOF
Interface	GOF
Interface	GOF
Interior	AR
Interior	DN
Interior	AR
Interior	AR
Interior	AR
Interface	GOF
Interface	DN
Interior	AR
Interior	AR
Interior	AR
Interface	AR
Interior	AR
Interior	AR
Interior	AR
Surface	GOF
Interior	AR
Interior	GOF
Interface	AR
Interface	AR
Interior	AR
Surface	GOF
Surface	AR
Surface	GOF
Interior	AR
Surface	GOF
Surface	GOF
Interior	GOF
Interface	GOF
Interior	AR
Interior	AR
Interior	HI
Interface	DN
Interface	GOF
Interface	DN
Interior	GOF
Interior	AR
Interface	DN
Interface	DN
Interior	AR
Interior	AR
Interface	AR
Interior	GOF
Interior	AR
Interior	GOF
Interior	GOF
Interior	AR
Interior	AR
Interior	HI
Interior	AR
Interior	DN
Surface	HI
Interface	GOF
Interior	HI
Interior	AR
Interface	GOF
Interior	AR
Interior	AR
Interior	AR
Interior	GOF
Interior	AR
Surface	AR
Interior	AR
Interior	AR
Interior	HI
Surface	HI
Interior	HI
Interior	AR
Interior	AR
Surface	AR
Interior	AR
Interior	AR
Interior	AR
Interior	GOF
Interface	AR
Interface	AR
Interior	AR
Surface	AR
Interior	AR
Interior	AR
Interface	HI
Interior	AR
Interior	GOF
Surface	AR
Surface	GOF
Interior	GOF
Interior	AR
Surface	AR
Interior	GOF
Interior	AR
Interior	AR
Interior	AR
Interior	GOF
Interior	GOF
Interface	AR
Interface	AR
Surface	AR
Interior	AR
Interface	HI
Interior	GOF
Interface	DN
Interface	DN
Interface	AR
Interior	AR
Interior	AR
Surface	AR
Surface	AR
Interior	AR
Interior	AR
Interior	GOF
Interface	AR
Interior	AR
Interior	DN
Interface	GOF
Surface	DN
Surface	HI
Interior	AR
Interior	GOF
Surface	DN
Interior	AR
Interior	GOF
Interior	GOF
Surface	DN
Interface	AR
Interior	GOF
Interior	GOF
Interface	GOF
Interface	GOF
Interior	AR
Interior	AR
Interior	AR
Interface	GOF
Interior	AR
Interior	AR
Interior	AR
Interior	AR
Interior	AR
Surface	GOF
Surface	HI
Interface	AR
Interface	GOF
Interior	AR
Surface	GOF
Surface	HI
Interior	AR
Interior	AR
Surface	GOF
Interior	GOF
Interior	AR
Interface	GOF
Interface	GOF
Interface	AR
Surface	AR
Interface	GOF
Interior	AR
Surface	GOF
Interior	AR
Interior	GOF
Surface	GOF
Interior	AR
Interior	AR
Interior	AR
Interior	AR
Interior	AR
Interior	AR
Interface	AR
Interior	AR
Interface	AR
Interior	AR
Interior	HI
Surface	DN
Surface	GOF
Surface	HI
Interior	AR
Surface	AR
Surface	GOF
Surface	AR
Interior	HI
Surface	GOF
Interior	AR
Interior	AR
Interior	AR
Interior	GOF
Interior	AR
Interior	AR
Interior	GOF
Interior	GOF
Interior	AR
Interior	AR
Interface	HI
Interface	AR
Interface	GOF
Interior	GOF
Interior	HI
Interior	HI
Interior	AR
Surface	AR
Interior	AR
Interior	GOF
Interior	HI
Surface	GOF
Interface	GOF
Interface	AR
Interior	GOF
Interior	GOF
Interior	AR
Interior	GOF
Interior	HI
Interior	AR
Surface	AR
Interface	AR
Interior	GOF
Interior	AR
Interface	AR
Interface	GOF
Interior	AR
Interface	AR
Surface	AR
Interior	AR
Interior	DN
Interior	GOF
Surface	GOF
Interface	GOF
Interface	HI
Surface	HI
Interior	HI
Interior	GOF
Interface	AR
Interior	AR
Interior	AR
Interface	AR
Surface	AR
Interface	GOF
Interior	AR
Interior	GOF
Interior	AR
Surface	GOF
Interior	AR
Interface	GOF
Interior	AR
Interface	AR
Interface	AR
Interface	AR
Interior	AR
Interior	AR
Interior	AR
Interior	DN
Interior	AR
Interior	AR
Interior	AR
Interface	GOF
Interior	AR
Interior	GOF
Interior	AR
Interior	AR
Interior	AR
Interface	GOF
Interior	GOF
Interior	HI
Interior	GOF
Interior	HI
Interior	AR
Interior	AR
Interior	HI
Interior	HI
Surface	HI
Interface	AR
Surface	HI
Interior	GOF
Surface	DN
Surface	HI
Interior	DN
Surface	HI
Interior	AR
Interface	AR
Interior	HI
Interior	HI
Interior	HI
Interior	HI
Interior	AR
Interior	HI
Interior	AR
Interior	AR
Interior	HI
Interior	HI
Interior	AR
Interior	DN
Interior	HI
Surface	HI
Interior	AR
Interior	AR
Surface	GOF
Interior	HI
Interface	GOF
Interior	HI
Surface	HI
Interior	AR
Surface	HI
Interior	AR
Surface	HI
Interior	DN
Interior	HI
Interface	HI
Interior	HI
Interior	AR
Surface	HI
Interior	GOF
Interior	HI
Surface	DN
Interior	HI
Interior	HI
Interior	AR
Interior	HI
Interface	GOF
Interior	HI
Interior	AR
Surface	AR
Surface	HI
Interior	HI
Interior	AR
Interior	GOF
Interior	GOF
Interior	HI
Interior	AR
Interior	HI
Interior	HI
Interface	HI
Interior	GOF
Interior	DN
Interior	AR
Interior	AR
Interior	AR
Interface	AR
Surface	HI
Interface	GOF
Interior	AR
Interior	AR
Interior	HI
Interior	HI
Interior	HI
Interior	HI
Interior	AR
Surface	HI
Interior	DN
Interior	HI
Interface	AR
Surface	HI
Surface	DN
Interior	AR
Surface	HI
Interior	HI
Interior	GOF
Interior	HI
Interior	DN
Surface	DN
Surface	AR
Interface	HI
Interior	DN
Surface	HI
Interface	AR
Interior	HI
Interior	HI
Interior	AR
Interior	HI
Surface	HI
Interior	HI
Interior	AR
Interior	AR
Interface	AR
Interior	HI
Interior	AR
Surface	HI
Interior	GOF
Interior	AR
Interior	GOF
Interior	GOF
Interface	AR
Interface	AR
Interior	HI
Interior	HI
Surface	HI
Surface	HI
Interface	AR
Interface	AR
Interior	AR
Interior	HI
Interior	AR
Interface	HI
Interior	HI
Interior	AR
Interior	GOF
Interior	HI
Interface	AR
Interior	HI
Interior	DN
Interior	GOF
Interface	AR
Interior	AR
Interior	HI
Interface	AR
Interior	GOF
Surface	HI
Interior	HI
Interior	HI
Interior	HI
Interior	HI
Interface	AR
Interior	AR
Interface	AR
Interface	AR
Interior	AR
Interior	DN
Interior	HI
Interior	GOF
Interior	HI
Interior	AR
Interior	AR
Interior	AR
Interior	HI
Interior	HI
Interior	HI
Interior	HI
Interior	DN
Interior	HI
Interior	AR
Interface	AR
Surface	AR
Interior	HI
Interface	AR
Interior	AR
Interior	AR
Interior	GOF
Interior	AR
Interior	HI
Interior	HI
Interior	AR
Interface	AR
Interior	HI
Interior	HI
Interior	AR
Surface	AR
Interior	AR
Interior	GOF
Interior	HI
Interior	HI
Interior	HI
Interface	GOF
Interior	HI
Interior	HI
Interior	AR
Interior	DN
Interior	HI
Interior	AR
Interior	HI
Interior	DN
Interior	AR
Interior	HI
Interior	HI
Interior	GOF
Interior	AR
Interior	HI
Interior	HI
Interior	AR
Interior	AR
Interior	GOF
Interface	AR
Interior	AR
Interior	HI
Surface	AR
Interface	HI
Interior	AR
Interior	HI
Interior	GOF
Surface	HI
Interior	AR
Interior	AR
Interior	AR
Interior	AR
Interface	AR
Interior	AR
Interior	AR
Interior	AR
Surface	AR
Surface	AR
Interior	HI
Interior	HI
Interior	GOF
Interior	HI
Interior	GOF
Interior	AR
Interior	AR
Interior	HI
Interior	DN
Interior	AR
Surface	HI
Interior	AR
Interior	AR
Interior	HI
Interior	AR
Interior	GOF
Interior	HI
Interior	DN
Interface	AR
Interior	AR
Interior	AR
Interior	HI
Interior	HI
Interior	HI
Surface	AR
Interior	HI
Interface	AR
Interior	AR
Surface	HI
Interior	HI
Interior	HI
Interior	HI
Interior	HI
Interior	HI
Interior	HI
Interior	GOF
Surface	HI
Interior	HI
Interior	HI
Interior	HI
Interior	DN
Interior	AR
Interior	GOF
Interior	AR
Interior	AR
Interior	DN
Interior	AR
Interior	HI
Interior	GOF
Interior	GOF
Interior	DN
Interior	HI
Interior	AR
Interior	GOF
Interior	GOF
Interior	AR
Interior	HI
Interior	AR
Interior	HI
Interior	GOF
Interior	AR
Surface	HI
Interior	HI
Interior	AR
Interior	DN
Interface	AR
Interior	HI
Interior	HI
Interior	HI
Interior	HI
Surface	HI
Interior	AR
Interior	AR
Interface	AR
Interior	HI
Interior	HI
Interior	AR
Interface	AR
Surface	HI
Interior	HI
Interior	AR
Interior	HI
Interior	HI
Interior	HI
Interface	AR
Interface	GOF
Interior	AR
Interior	HI
Interior	GOF
Surface	HI
Interior	AR
Surface	AR
Interior	HI
Interior	AR
Interior	HI
Interface	HI
Interior	HI
Interior	HI
Interior	AR
Surface	HI
Interface	HI
Surface	DN
Interior	GOF
Interface	GOF
Interior	AR
Surface	HI
Interior	AR
Interior	GOF
Surface	AR
Interior	HI
Interface	DN
Interior	AR
Interior	AR
Interface	AR
Interface	DN
Interior	HI
Interior	AR
Interior	HI
Interior	HI
Interior	AR
Interface	HI
Interior	AR
Interior	AR
Interior	AR
Surface	HI
Surface	HI
Interior	AR
Interior	HI
Interior	HI
Interior	AR
Interior	AR
Interior	AR
Interface	AR
Interior	AR
Interior	HI
Interior	HI
Interior	HI
Interior	HI
Interior	GOF
Interior	DN
Interior	HI
Interior	HI
Interior	HI
Interior	AR
Interior	HI
Interior	AR
Interior	HI
Interface	HI
Surface	HI
Interface	AR
Interface	AR
Interior	AR
Interior	AR
Interior	GOF
Interior	HI
Interior	HI
Interior	HI
Interior	HI
Interior	AR
Interior	HI
Surface	HI
Interior	AR
Interior	HI
Interior	AR
Interface	AR
Interior	AR
Interior	AR
Interior	AR
Interior	AR
Interior	GOF
Surface	HI
Interior	HI
Interior	AR
Interior	DN
Interface	DN
Interior	GOF
Surface	HI
Interior	AR
Interior	HI
Interior	AR
Interface	AR
Interior	HI
Interior	HI
Interior	HI
Interior	AR
Interface	AR
Interior	HI
Interior	HI
Interior	DN
Interior	HI
Interior	AR
Interface	AR
Surface	HI
Interior	DN
Interior	GOF
Interior	HI
Interior	AR
Interior	HI
Interior	DN
Interior	HI
Interior	HI
Interior	HI
Interior	AR
Interior	HI
Interior	AR
Interior	HI
Interior	HI
Surface	HI
Interior	HI
Interior	HI
Interior	GOF
Interior	AR
Interior	GOF
Interior	AR
Interior	AR
Interior	AR
Interior	DN
Surface	HI
Interior	AR
Interior	HI
Interior	GOF
Interior	HI
Interior	AR
Interior	HI
Interior	AR
Interior	AR
Interior	HI
Surface	AR
Interior	HI
Interior	DN
Interior	DN
Interior	HI
Interior	HI
Interior	AR
Interface	AR
Interior	HI
Interior	HI
Interface	AR
Interior	HI
Interior	AR
Interior	AR
Interior	GOF
Surface	GOF
Interior	HI
Interior	AR
Interior	GOF
Interior	HI
Interior	AR
Interior	AR
Interior	DN
Interior	AR
Interior	AR
Interior	HI
Interior	GOF
Interior	AR
Interior	AR
Interior	HI
Interior	HI
Interior	HI
Interior	HI
Interface	AR
Interior	AR
Interface	AR
Interior	HI
Interior	HI
Interior	AR
Interface	HI
Interior	AR
Surface	HI
Interior	HI
Interior	AR
Interior	AR
Interior	AR
Interior	DN
Interior	AR
Surface	HI
Interior	AR
Interior	AR
Interior	HI
Interior	HI
Interior	AR
Interior	DN
Interior	HI
Interior	HI
Interior	HI
Interior	HI
Interface	HI
Interior	HI
Interior	AR
Interior	DN
Interior	AR
Interior	DN
Surface	HI
Interior	HI
Interior	AR
Interior	AR
Interior	GOF
Interior	AR
Interior	DN
Interface	AR
Interior	HI
Interface	HI
Interior	HI
Interior	HI
Interior	AR
Interior	HI
Interior	DN
Interior	AR
Interface	AR
Interior	DN
Surface	HI
Interior	HI
Interior	GOF
Interior	HI
Interior	HI
Interface	AR
Interior	AR
Interior	HI
Interior	AR
Interior	DN
Surface	GOF
Interior	HI
Interior	AR
Interior	GOF
Interior	AR
Interior	DN
Interior	AR
Interior	AR
Interior	HI
Interior	GOF
Interior	DN
Interior	AR
Interior	DN
Surface	HI
Interior	AR
Interior	HI
Interior	HI
Interior	AR
Interior	AR
Interior	HI
Interior	HI
Interior	HI
Interior	HI
Interior	HI
Interior	HI
Interior	AR
Interior	HI
Interior	AR
Interior	HI
Interior	AR
Interior	HI
Interior	HI
Interior	GOF
Interior	HI
Interior	HI
Surface	HI
Interior	AR
Interior	HI
Interior	HI
Interior	GOF
Interface	AR
Interior	AR
Interior	HI
Interior	GOF
Interior	HI
Interior	HI
Interior	HI
Interior	DN
Interior	GOF
Interior	HI
Interior	HI
Interface	GOF
Interior	GOF
Interior	AR
Interior	HI
Interface	HI
Interior	HI
Interior	AR
Interface	AR
Interior	HI
Surface	HI
Surface	HI
Interior	HI
Surface	HI
Surface	AR
Interface	HI
Interior	HI
Interior	AR
Interior	GOF
Interior	AR
Interface	HI
Interior	HI
Surface	HI
Interior	HI
Interior	HI
Interior	AR
Interior	HI
Interior	DN
Interior	AR
Interior	AR
Surface	HI
Interior	HI
Interface	GOF
Interior	AR
Interior	DN
Interior	HI
Interface	AR
Surface	HI
Interface	HI
Interior	DN
Interior	GOF
Interior	AR
Surface	AR
Interior	AR
Surface	GOF
Interior	AR
Interior	AR
Interior	GOF
Interior	AR
Interface	HI
Surface	AR
Interface	HI
Interface	AR
Interior	DN
Interface	HI
Interface	HI
Surface	HI
Interior	HI
Interior	AR
Surface	HI
Interior	AR
Interior	HI
Surface	HI
Interior	GOF
Interior	DN
Interior	AR
Interior	AR
Interface	HI
Interior	AR
Interior	AR
Interior	AR
Surface	HI
Surface	AR
Surface	AR
Interface	HI
Surface	AR
Interface	AR
Surface	AR
Interface	AR
Interface	DN
Interior	AR
Interior	AR
Surface	HI
Interior	HI
Surface	DN
Surface	AR
Surface	AR
Interior	AR
Interior	AR
Interior	DN
Surface	DN
Interface	AR
Interior	HI
Interface	AR
Surface	GOF
Interior	AR
Interior	GOF
Interface	GOF
Surface	GOF
Interface	DN
Surface	AR
Interface	DN
Surface	GOF
Interior	AR
Interior	AR
Interface	HI
Surface	AR
Interface	AR
Interface	AR
Surface	AR
Interface	GOF
Surface	GOF
Interface	AR
Interface	AR
Interface	HI
Interface	DN
Interface	AR
Interior	HI
Surface	AR
Interior	AR
Surface	AR
Interface	AR
Interior	AR
Interface	HI
Surface	AR
Interface	DN
Interface	HI
Surface	GOF
Interface	AR
Interface	GOF
Surface	GOF
Interface	AR
Surface	GOF
Interface	AR
Interior	AR
Interface	AR
Interface	DN
Surface	GOF
Interface	GOF
Surface	DN
Interface	HI
Interface	AR
Surface	GOF
Surface	HI
Surface	GOF
Interface	GOF
Interior	AR
Surface	AR
Interface	AR
Surface	HI
Interior	AR
Interior	AR
Surface	HI
Surface	DN
Surface	DN
Interface	AR
Interior	DN
Interface	AR
Interior	AR
Interface	GOF
Interior	AR
Interior	AR
Interface	AR
Surface	GOF
Interior	AR
Interior	AR
Surface	AR
Surface	HI
Surface	GOF
Surface	DN
Interface	AR
Surface	HI
Interface	AR
Surface	AR
Interior	AR
Interior	HI
Interface	AR
Surface	AR
Surface	HI
Interface	HI
Surface	AR
Interface	DN
Interface	AR
Interface	AR
Surface	AR
Interior	AR
Surface	AR
Surface	GOF
Surface	HI
Interior	AR
Interface	DN
Interface	AR
Interface	DN
Surface	HI
Interior	AR
Surface	AR
Surface	GOF
Surface	AR
Surface	AR
Interface	AR
Interior	AR
Interior	AR
Interior	AR
Surface	AR
Surface	GOF
Interior	GOF
Interior	AR
Interior	AR
Interface	GOF
Interior	GOF
Interior	DN
Interior	HI
Interior	HI
Interior	AR
Surface	AR
Surface	GOF
Interface	GOF
Interface	AR
Interface	GOF
Interface	AR
Surface	AR
Interior	AR
Interior	AR
Surface	HI
Interior	HI
Surface	AR
Interior	AR
Surface	AR
Surface	AR
Interface	AR
Interior	HI
Surface	DN
Interface	AR
Surface	GOF
Interface	AR
Interface	AR
Interface	HI
Surface	GOF
Interior	AR
Interior	AR
Surface	AR
Surface	AR
Interior	HI
Interior	GOF
Interface	HI
Surface	DN
Surface	AR
Interior	AR
Surface	AR
Interface	GOF
Interface	AR
Interior	HI
Interior	HI
Interface	DN
Interior	AR
Interface	AR
Interior	AR
Surface	HI
Interface	HI
Interior	GOF
Surface	GOF
Surface	AR
Interior	DN
Surface	AR
Interior	AR
Interface	AR
Interior	HI
Interface	DN
Interior	AR
Interior	HI
Interface	AR
Interior	AR
Interior	HI
Surface	DN
Surface	HI
Interface	GOF
Interface	AR
Surface	AR
Surface	AR
Surface	AR
Surface	GOF
Surface	AR
Surface	DN
Interface	AR
Interior	HI
Interface	DN
Interface	DN
Surface	AR
Interior	AR
Interface	DN
Surface	AR
Interior	HI
Surface	GOF
Interface	GOF
Interface	HI
Interior	HI
Surface	AR
Interior	AR
Interface	GOF
Interior	GOF
Interface	HI
Interior	HI
Interface	GOF
Interface	GOF
Surface	AR
Interior	DN
Interior	GOF
Interior	HI
Interface	GOF
Surface	DN
Surface	AR
Surface	GOF
Interface	HI
Interior	AR
Interface	AR
Interface	GOF
Interior	HI
Interface	GOF
Interior	AR
Surface	AR
Interface	DN
Surface	HI
Interior	AR
Interface	HI
Interior	AR
Interior	AR
Surface	GOF
Interface	AR
Interior	AR
Surface	GOF
Interface	DN
Surface	AR
Interface	AR
Interior	AR
Interior	AR
Surface	HI
Surface	AR
Interior	AR
Interior	GOF
Interface	DN
Interior	HI
Interface	DN
Interior	AR
Interior	AR
Interface	AR
Interface	AR
Surface	DN
Interior	GOF
Interface	AR
Interior	HI
Interior	AR
Interface	GOF
Surface	AR
Interface	GOF
Interface	GOF
Interior	GOF
Interior	AR
Surface	AR
Interior	AR
Interior	AR
Interior	AR
Interior	HI
Interface	DN
Interior	AR
Surface	GOF
Surface	GOF
Surface	GOF
Interface	AR
Surface	HI
Interface	AR
Surface	AR
Surface	GOF
Interior	HI
Interface	GOF
Interface	GOF
Interior	HI
Interior	HI
Interface	AR
Interior	AR
Interface	AR
Interface	AR
Interior	HI
Surface	AR
Surface	AR
Surface	AR
Surface	GOF
Surface	GOF
Interior	HI
Interior	AR
Interface	AR
Interface	GOF
Interface	DN
Interface	AR
Interface	DN
Interior	HI
Surface	AR
Interior	AR
Interface	HI
Interior	AR
Interface	AR
Surface	GOF
Interior	GOF
Interior	AR
Surface	AR
Interface	AR
Interior	AR
Interface	AR
Interior	AR
Interface	AR
Surface	DN
Interior	DN
Interior	GOF
Interior	AR
Interface	AR
Interface	GOF
Interface	AR
Interior	GOF
Interior	HI
Surface	AR
Surface	AR
Interior	GOF
Interior	AR
Interior	AR
Interface	GOF
Surface	AR
Surface	DN
Interior	AR
Surface	AR
Surface	GOF
Surface	AR
Interface	AR
Interface	DN
Interior	AR
Interface	DN
Surface	GOF
Interior	HI
Surface	AR
Interior	AR
Interior	AR
Interior	GOF
Interior	AR
Interior	GOF
Interface	AR
Interface	AR
Interior	AR
Interior	AR
Interface	HI
Interior	HI
Interface	AR
Interface	GOF
Interior	AR
Interface	AR
Interface	AR
Interface	HI
Interior	AR
Interface	DN
Surface	AR
Surface	AR
Surface	DN
Surface	HI
Interface	AR
Surface	GOF
Interior	GOF
Interior	GOF
Interface	HI
Interface	AR
Interior	AR
Surface	HI
Interface	AR
Interior	DN
Interior	GOF
Interior	HI
Interior	AR
Interface	HI
Interior	HI
Interface	GOF
Interface	AR
Interface	HI
Interface	GOF
Surface	GOF
Interface	AR
Interior	GOF
Surface	DN
Surface	HI
Surface	AR
Interface	GOF
Interior	AR
Interior	AR
Interface	GOF
Interface	AR
Interior	DN
Interior	HI
Surface	DN
Interface	AR
Interior	GOF
Surface	HI
Interface	GOF
Interface	AR
Surface	AR
Interior	AR
Interior	HI
Interior	AR
Interface	HI
Surface	AR
Interior	AR
Surface	DN
Interior	GOF
Interior	DN
Interior	DN
Interior	AR
Interface	DN
Interior	GOF
Surface	AR
Interface	AR
Surface	HI
Interior	AR
Interior	AR
Interior	GOF
Interior	AR
Surface	AR
Interior	AR
Surface	GOF
Interior	AR
Interior	AR
Interface	AR
Interface	DN
Interface	DN
Interface	GOF
Surface	GOF
Interface	AR
Interior	AR
Interface	AR
Surface	AR
Interior	AR
Interior	AR
Surface	AR
Interior	AR
Interior	GOF
Interior	AR
Interface	AR
Interface	HI
Interior	AR
Interior	GOF
Interface	AR
Interior	AR
Interior	GOF
Interior	AR
Interface	HI
Interface	GOF
Interface	HI
Interior	AR
Interior	AR
Interior	AR
Interior	AR
Interior	HI
Interior	AR
Surface	GOF
Interface	HI
Interior	DN
Interior	AR
Surface	AR
Interface	AR
Interior	AR
Interface	AR
Interior	DN
Interior	AR
Interior	AR
Surface	AR
Interface	DN
Interface	AR
Interface	AR
Interior	AR
Interior	DN
Interior	AR
Interface	DN
Interface	AR
Interior	HI
Interior	AR
Interface	AR
Surface	AR
Interface	GOF
Interior	AR
Interface	HI
Surface	HI
Interior	HI
Interior	AR
Surface	DN
Surface	DN
Interior	AR
Interior	GOF
Interior	AR
Surface	AR
Surface	GOF
Interior	AR
Interface	HI
Surface	AR
Interior	GOF
Interior	AR
Surface	DN
Surface	DN
Interior	AR
Surface	AR
Interior	GOF
Interior	AR
Interior	AR
Surface	HI
Interior	GOF
Surface	GOF
Interface	GOF
Surface	AR
Interior	AR
Interior	AR
Surface	AR
Interior	GOF
Interior	AR
Interior	AR
Interior	AR
Interior	HI
Interior	AR
Interior	AR
Interface	AR
Interior	AR
Interior	GOF
Surface	GOF
Interior	AR
Interface	GOF
Interior	GOF
Surface	AR
Interface	AR
Interface	AR
Surface	GOF
Surface	GOF
Surface	AR
Interior	AR
Surface	AR
Surface	AR
Surface	DN
Interior	GOF
Interior	AR
Interface	AR
Interface	AR
Interface	GOF
Interior	HI
Interface	GOF
Interface	GOF
Surface	AR
Interface	GOF
Surface	DN
Interior	AR
Interior	GOF
Interface	AR
Interface	AR
Surface	GOF
Surface	AR
Interface	AR
Interface	GOF
Interface	AR
Interior	AR
Surface	DN
Interface	AR
Interior	AR
Surface	GOF
Interface	DN
Interior	GOF
Interface	AR
Surface	DN
Interface	AR
Interface	DN
Surface	GOF
Interface	HI
Interface	GOF
Interior	GOF
Surface	AR
Interior	AR
Interface	AR
Interior	AR
Surface	DN
Interior	AR
Interface	GOF
Interface	GOF
Interface	AR
Interior	GOF
Surface	AR
Interior	AR
Interior	HI
Interior	AR
Interior	AR
Interface	AR
Interior	HI
Interface	GOF
Interface	AR
Interface	AR
Interior	AR
Interface	DN
Interface	DN
Surface	GOF
Surface	AR
Interface	AR
Interface	DN
Surface	DN
Interface	GOF
Surface	HI
Surface	AR
Interface	GOF
Surface	GOF
Surface	GOF
Interior	HI
Surface	AR
Interface	AR
Surface	AR
Surface	AR
Interior	AR
Surface	GOF
Interior	HI
Interface	HI
Interior	AR
Interior	GOF
Interior	HI
Interface	DN
Interior	AR
Interior	AR
Surface	AR
Interface	AR
Surface	HI
Interior	HI
Interior	DN
Interface	DN
Interface	AR
Interior	AR
Surface	AR
Surface	AR
Surface	AR
Surface	GOF
Interior	AR
Interior	GOF
Interior	AR
Interior	HI
Surface	AR
Interior	GOF
Interior	AR
Surface	GOF
Surface	AR
Surface	DN
Interface	DN
Surface	AR
Interior	AR
Surface	AR
Interior	GOF
Interior	GOF
Interface	AR
Interior	HI
Interface	HI
Interior	AR
Surface	AR
Interface	AR
Interior	HI
Interior	AR
Interface	AR
Surface	AR
Interface	AR
Interface	AR
Surface	GOF
Interior	AR
Surface	AR
Interior	HI
Interface	GOF
Interior	AR
Surface	DN
Surface	DN
Interface	AR
Interface	DN
Interior	HI
Interior	AR
Interface	DN
Surface	GOF
Interior	HI
Interface	GOF
Surface	AR
Interface	AR
Interface	GOF
Surface	DN
Interior	GOF
Surface	AR
Surface	GOF
Interface	DN
Interior	AR
Interior	DN
Interior	HI
Interface	AR
Interior	AR
Interior	GOF
Surface	GOF
Surface	AR
Interface	AR
Interior	AR
Interior	DN
Interface	GOF
Surface	GOF
Interface	AR
Surface	GOF
Surface	DN
Interface	GOF
Interior	AR
Interior	AR
Interface	AR
Interface	DN
Surface	AR
Surface	GOF
Interface	DN
Interface	AR
Surface	DN
Interior	HI
Interior	AR
Surface	GOF
[truncated: 219,501+ more rows]

## Sheet: Figure 3c
method	AUC	AUC_low	AUC_high	Predictors	Mechanism
DeLong	0.775258	0.761329	0.789188	Complex	HI
DeLong	0.737233	0.722278	0.752188	Monomer	HI
DeLong	0.67374	0.653581	0.693898	Complex	DN
DeLong	0.615997	0.595065	0.636929	Monomer	DN
DeLong	0.628075	0.614343	0.641806	Complex	GOF
DeLong	0.617047	0.603255	0.63084	Monomer	GOF
DeLong	0.772287	0.762603	0.781972	Complex	AR
DeLong	0.750487	0.740451	0.760522	Monomer	AR

## Sheet: Figure 4a
Class	Mechanism	name	ddG
Disease	AR	ddG_monomer	7.49363
Disease	AR	ddG_complex	7.64396
Disease	AR	ddG_monomer	7.10686
Disease	AR	ddG_complex	7.10811
Disease	GOF	ddG_monomer	11.2227
Disease	GOF	ddG_complex	11.0387
Disease	HI	ddG_monomer	2.6705
Disease	HI	ddG_complex	2.6705
Disease	DN	ddG_monomer	1.78562
Disease	DN	ddG_complex	1.78562
Disease	GOF	ddG_monomer	3.82035
Disease	GOF	ddG_complex	3.9955
Disease	GOF	ddG_monomer	-0.81033
Disease	GOF	ddG_complex	-0.802905
Disease	AR	ddG_monomer	1.28002
Disease	AR	ddG_complex	1.2806
Disease	AR	ddG_monomer	4.0141
Disease	AR	ddG_complex	4.32024
Disease	DN	ddG_monomer	0.961752
Disease	DN	ddG_complex	1.07898
Disease	AR	ddG_monomer	3.27333
Disease	AR	ddG_complex	3.27334
Disease	GOF	ddG_monomer	0.531728
Disease	GOF	ddG_complex	0.529824
Disease	GOF	ddG_monomer	1.63258
Disease	GOF	ddG_complex	1.61202
Disease	AR	ddG_monomer	3.97631
Disease	AR	ddG_complex	3.97631
Disease	AR	ddG_monomer	7.09748
Disease	AR	ddG_complex	5.05872
Disease	AR	ddG_monomer	7.26437
Disease	AR	ddG_complex	7.26437
Disease	GOF	ddG_monomer	0.541607
Disease	GOF	ddG_complex	0.540731
Disease	AR	ddG_monomer	3.04079
Disease	AR	ddG_complex	3.04079
Disease	GOF	ddG_monomer	0.425421
Disease	GOF	ddG_complex	0.425421
Disease	AR	ddG_monomer	-0.85651
Disease	AR	ddG_complex	-0.5227
Disease	AR	ddG_monomer	5.15063
Disease	AR	ddG_complex	5.15063
Disease	GOF	ddG_monomer	0.423013
Disease	GOF	ddG_complex	0.270249
Disease	AR	ddG_monomer	10.4602
Disease	AR	ddG_complex	10.7576
Disease	AR	ddG_monomer	4.47311
Disease	AR	ddG_complex	4.3976
Disease	HI	ddG_monomer	0.537478
Disease	HI	ddG_complex	0.297539
Disease	AR	ddG_monomer	0.505494
Disease	AR	ddG_complex	0.505494
Disease	AR	ddG_monomer	3.96842
Disease	AR	ddG_complex	3.96842
Disease	AR	ddG_monomer	2.56324
Disease	AR	ddG_complex	2.40466
Disease	AR	ddG_monomer	-0.400714
Disease	AR	ddG_complex	-0.400714
Disease	DN	ddG_monomer	-0.229949
Disease	DN	ddG_complex	-0.242694
Disease	AR	ddG_monomer	1.5005
Disease	AR	ddG_complex	8.92017
Disease	AR	ddG_monomer	10.1466
Disease	AR	ddG_complex	9.7593
Disease	AR	ddG_monomer	5.78268
Disease	AR	ddG_complex	5.78268
Disease	AR	ddG_monomer	2.75073
Disease	AR	ddG_complex	2.75073
Disease	AR	ddG_monomer	6.73988
Disease	AR	ddG_complex	6.73988
Disease	AR	ddG_monomer	1.02666
Disease	AR	ddG_complex	0.484752
Disease	DN	ddG_monomer	3.23042
Disease	DN	ddG_complex	3.23042
Disease	AR	ddG_monomer	-0.102392
Disease	AR	ddG_complex	-0.102656
Disease	AR	ddG_monomer	1.23988
Disease	AR	ddG_complex	1.46701
Disease	DN	ddG_monomer	0.4796
Disease	DN	ddG_complex	2.88889
Disease	DN	ddG_monomer	1.42942
Disease	DN	ddG_complex	1.44175
Disease	AR	ddG_monomer	6.88465
Disease	AR	ddG_complex	6.7532
Disease	DN	ddG_monomer	2.17026
Disease	DN	ddG_complex	2.2534
Disease	AR	ddG_monomer	0.672771
Disease	AR	ddG_complex	0.672771
Disease	AR	ddG_monomer	2.33333
Disease	AR	ddG_complex	3.97437
Disease	AR	ddG_monomer	-0.424256
Disease	AR	ddG_complex	-0.00732456
Disease	HI	ddG_monomer	6.52835
Disease	HI	ddG_complex	6.52835
Disease	DN	ddG_monomer	0.273238
Disease	DN	ddG_complex	0.273252
Disease	AR	ddG_monomer	0.139832
Disease	AR	ddG_complex	0.139832
Disease	DN	ddG_monomer	-0.383392
Disease	DN	ddG_complex	0.362644
Disease	AR	ddG_monomer	7.65855
Disease	AR	ddG_complex	7.54176
Disease	AR	ddG_monomer	2.26283
Disease	AR	ddG_complex	2.36847
Disease	AR	ddG_monomer	9.4156
Disease	AR	ddG_complex	9.4156
Disease	AR	ddG_monomer	1.72706
Disease	AR	ddG_complex	1.72706
Disease	AR	ddG_monomer	6.48934
Disease	AR	ddG_complex	6.43599
Disease	HI	ddG_monomer	5.892
Disease	HI	ddG_complex	5.892
Disease	HI	ddG_monomer	2.35292
Disease	HI	ddG_complex	2.35292
Disease	AR	ddG_monomer	1.64205
Disease	AR	ddG_complex	1.80027
Disease	AR	ddG_monomer	2.24268
Disease	AR	ddG_complex	2.37327
Disease	DN	ddG_monomer	0.666035
Disease	DN	ddG_complex	0.630345
Disease	AR	ddG_monomer	1.27132
Disease	AR	ddG_complex	1.27132
Disease	AR	ddG_monomer	1.01027
Disease	AR	ddG_complex	1.01027
Disease	HI	ddG_monomer	3.98799
Disease	HI	ddG_complex	3.98799
Disease	AR	ddG_monomer	1.52998
Disease	AR	ddG_complex	1.51459
Disease	HI	ddG_monomer	21.6043
Disease	HI	ddG_complex	21.6043
Disease	HI	ddG_monomer	5.31272
Disease	HI	ddG_complex	5.31272
Disease	AR	ddG_monomer	3.33314
Disease	AR	ddG_complex	3.15205
Disease	AR	ddG_monomer	10.8592
Disease	AR	ddG_complex	10.8592
Disease	AR	ddG_monomer	4.551
Disease	AR	ddG_complex	4.551
Disease	AR	ddG_monomer	3.92251
Disease	AR	ddG_complex	3.92251
Disease	GOF	ddG_monomer	0.0653753
Disease	GOF	ddG_complex	0.0872684
Disease	DN	ddG_monomer	2.69262
Disease	DN	ddG_complex	2.94427
Disease	DN	ddG_monomer	-0.356042
Disease	DN	ddG_complex	-1.08661
Disease	AR	ddG_monomer	5.36547
Disease	AR	ddG_complex	5.36547
Disease	AR	ddG_monomer	1.94072
Disease	AR	ddG_complex	3.89594
Disease	AR	ddG_monomer	4.77927
Disease	AR	ddG_complex	4.77777
Disease	AR	ddG_monomer	0.0364446
Disease	AR	ddG_complex	0.0364446
Disease	DN	ddG_monomer	0.267779
Disease	DN	ddG_complex	1.25484
Disease	AR	ddG_monomer	4.20637
Disease	AR	ddG_complex	4.20637
Disease	AR	ddG_monomer	3.45259
Disease	AR	ddG_complex	3.53953
Disease	AR	ddG_monomer	0.221306
Disease	AR	ddG_complex	0.221306
Disease	AR	ddG_monomer	3.77394
Disease	AR	ddG_complex	3.77394
Disease	AR	ddG_monomer	0.102277
Disease	AR	ddG_complex	0.102277
Disease	GOF	ddG_monomer	0.654971
Disease	GOF	ddG_complex	0.672838
Disease	AR	ddG_monomer	2.79956
Disease	AR	ddG_complex	3.03187
Disease	AR	ddG_monomer	1.8248
Disease	AR	ddG_complex	1.8248
Disease	AR	ddG_monomer	1.58845
Disease	AR	ddG_complex	2.16584
Disease	AR	ddG_monomer	2.22338
Disease	AR	ddG_complex	0.987681
Disease	GOF	ddG_monomer	8.69149
Disease	GOF	ddG_complex	9.20681
Disease	AR	ddG_monomer	4.27886
Disease	AR	ddG_complex	4.27886
Disease	AR	ddG_monomer	0.129764
Disease	AR	ddG_complex	0.137967
Disease	AR	ddG_monomer	1.55439
Disease	AR	ddG_complex	1.35495
Disease	AR	ddG_monomer	0.665441
Disease	AR	ddG_complex	3.31382
Disease	AR	ddG_monomer	0.945837
Disease	AR	ddG_complex	0.815432
Disease	AR	ddG_monomer	0.441651
Disease	AR	ddG_complex	0.436518
Disease	GOF	ddG_monomer	1.22384
Disease	GOF	ddG_complex	1.22384
Disease	AR	ddG_monomer	5.4282
Disease	AR	ddG_complex	5.3758
Disease	GOF	ddG_monomer	4.25797
Disease	GOF	ddG_complex	4.12263
Disease	HI	ddG_monomer	-0.209796
Disease	HI	ddG_complex	0.867219
Disease	AR	ddG_monomer	2.66526
Disease	AR	ddG_complex	2.68457
Disease	DN	ddG_monomer	0.450352
Disease	DN	ddG_complex	0.450352
Disease	AR	ddG_monomer	0.524347
Disease	AR	ddG_complex	0.494526
Disease	AR	ddG_monomer	1.58535
Disease	AR	ddG_complex	1.87089
Disease	AR	ddG_monomer	0.180422
Disease	AR	ddG_complex	0.364913
Disease	AR	ddG_monomer	7.20822
Disease	AR	ddG_complex	7.45922
Disease	HI	ddG_monomer	1.61413
Disease	HI	ddG_complex	1.35527
Disease	GOF	ddG_monomer	1.10064
Disease	GOF	ddG_complex	1.14528
Disease	AR	ddG_monomer	7.44784
Disease	AR	ddG_complex	7.46767
Disease	GOF	ddG_monomer	3.40686
Disease	GOF	ddG_complex	3.55774
Disease	DN	ddG_monomer	2.69235
Disease	DN	ddG_complex	2.58925
Disease	AR	ddG_monomer	1.06709
Disease	AR	ddG_complex	1.86863
Disease	AR	ddG_monomer	4.63803
Disease	AR	ddG_complex	4.48655
Disease	GOF	ddG_monomer	0.807714
Disease	GOF	ddG_complex	1.11515
Disease	AR	ddG_monomer	0.0270059
Disease	AR	ddG_complex	0.0268308
Disease	GOF	ddG_monomer	0.167951
Disease	GOF	ddG_complex	0.191326
Disease	GOF	ddG_monomer	0.834872
Disease	GOF	ddG_complex	-0.254633
Disease	GOF	ddG_monomer	3.17059
Disease	GOF	ddG_complex	3.17059
Disease	AR	ddG_monomer	3.52886
Disease	AR	ddG_complex	3.28892
Disease	AR	ddG_monomer	0.358203
Disease	AR	ddG_complex	0.334195
Disease	GOF	ddG_monomer	2.90282
Disease	GOF	ddG_complex	5.4579
Disease	AR	ddG_monomer	6.40997
Disease	AR	ddG_complex	7.1462
Disease	HI	ddG_monomer	1.9656
Disease	HI	ddG_complex	2.0726
Disease	AR	ddG_monomer	3.26456
Disease	AR	ddG_complex	3.26471
Disease	AR	ddG_monomer	3.06059
Disease	AR	ddG_complex	3.19696
Disease	HI	ddG_monomer	2.25819
Disease	HI	ddG_complex	2.25683
Disease	GOF	ddG_monomer	0.930589
Disease	GOF	ddG_complex	1.1145
Disease	GOF	ddG_monomer	0.448974
Disease	GOF	ddG_complex	0.136658
Disease	DN	ddG_monomer	3.92931
Disease	DN	ddG_complex	3.95403
Disease	DN	ddG_monomer	0.390569
Disease	DN	ddG_complex	0.358833
Disease	GOF	ddG_monomer	6.69708
Disease	GOF	ddG_complex	6.81871
Disease	GOF	ddG_monomer	2.85348
Disease	GOF	ddG_complex	3.23033
Disease	AR	ddG_monomer	1.03017
Disease	AR	ddG_complex	0.906985
Disease	GOF	ddG_monomer	-0.661372
Disease	GOF	ddG_complex	-0.00682208
Disease	AR	ddG_monomer	2.97785
Disease	AR	ddG_complex	2.97785
Disease	HI	ddG_monomer	0.385902
Disease	HI	ddG_complex	5.83374
Disease	DN	ddG_monomer	3.09334
Disease	DN	ddG_complex	6.29484
Disease	AR	ddG_monomer	2.65919
Disease	AR	ddG_complex	2.64293
Disease	DN	ddG_monomer	0.320589
Disease	DN	ddG_complex	0.333457
Disease	AR	ddG_monomer	1.86071
Disease	AR	ddG_complex	3.79103
Disease	DN	ddG_monomer	0.179778
Disease	DN	ddG_complex	0.290105
Disease	GOF	ddG_monomer	-0.536812
Disease	GOF	ddG_complex	-0.53646
Disease	GOF	ddG_monomer	0.326345
Disease	GOF	ddG_complex	0.00226028
Disease	HI	ddG_monomer	6.61018
Disease	HI	ddG_complex	6.64763
Disease	HI	ddG_monomer	8.36984
Disease	HI	ddG_complex	8.42974
Disease	HI	ddG_monomer	3.90506
Disease	HI	ddG_complex	4.82845
Disease	AR	ddG_monomer	-0.865292
Disease	AR	ddG_complex	-0.988011
Disease	AR	ddG_monomer	4.92459
Disease	AR	ddG_complex	4.95037
Disease	GOF	ddG_monomer	0.381612
Disease	GOF	ddG_complex	0.422259
Disease	AR	ddG_monomer	0.224168
Disease	AR	ddG_complex	0.689737
Disease	AR	ddG_monomer	4.15305
Disease	AR	ddG_complex	3.97483
Disease	DN	ddG_monomer	2.76154
Disease	DN	ddG_complex	2.76241
Disease	AR	ddG_monomer	3.88898
Disease	AR	ddG_complex	4.11559
Disease	AR	ddG_monomer	5.74594
Disease	AR	ddG_complex	5.74419
Disease	AR	ddG_monomer	-0.520724
Disease	AR	ddG_complex	0.95304
Disease	GOF	ddG_monomer	0.938867
Disease	GOF	ddG_complex	0.93402
Disease	AR	ddG_monomer	7.48297
Disease	AR	ddG_complex	7.53605
Disease	AR	ddG_monomer	3.64133
Disease	AR	ddG_complex	3.66969
Disease	AR	ddG_monomer	0.530275
Disease	AR	ddG_complex	0.489156
Disease	AR	ddG_monomer	2.63922
Disease	AR	ddG_complex	2.37837
Disease	AR	ddG_monomer	3.64106
Disease	AR	ddG_complex	3.71382
Disease	AR	ddG_monomer	2.37785
Disease	AR	ddG_complex	2.5801
Disease	AR	ddG_monomer	2.03162
Disease	AR	ddG_complex	2.03824
Disease	AR	ddG_monomer	6.15494
Disease	AR	ddG_complex	6.07314
Disease	AR	ddG_monomer	0.659866
Disease	AR	ddG_complex	2.6169
Disease	AR	ddG_monomer	0.574875
Disease	AR	ddG_complex	0.571364
Disease	AR	ddG_monomer	6.18885
Disease	AR	ddG_complex	5.55708
Disease	AR	ddG_monomer	0.353426
Disease	AR	ddG_complex	0.0346371
Disease	AR	ddG_monomer	2.85138
Disease	AR	ddG_complex	2.86339
Disease	DN	ddG_monomer	0.373751
Disease	DN	ddG_complex	0.558252
Disease	GOF	ddG_monomer	-0.0362794
Disease	GOF	ddG_complex	-0.0177947
Disease	AR	ddG_monomer	-0.81035
Disease	AR	ddG_complex	-0.813011
Disease	AR	ddG_monomer	1.6621
Disease	AR	ddG_complex	1.68961
Disease	GOF	ddG_monomer	1.16305
Disease	GOF	ddG_complex	1.12295
Disease	AR	ddG_monomer	0.00640431
Disease	AR	ddG_complex	-0.0527816
Disease	AR	ddG_monomer	1.17928
Disease	AR	ddG_complex	0.913453
Disease	DN	ddG_monomer	0.536789
Disease	DN	ddG_complex	0.522449
Disease	AR	ddG_monomer	3.25025
Disease	AR	ddG_complex	3.20585
Disease	GOF	ddG_monomer	2.98858
Disease	GOF	ddG_complex	2.98858
Disease	GOF	ddG_monomer	3.59768
Disease	GOF	ddG_complex	3.10676
Disease	DN	ddG_monomer	1.73979
Disease	DN	ddG_complex	1.84114
Disease	GOF	ddG_monomer	1.44226
Disease	GOF	ddG_complex	1.33031
Disease	DN	ddG_monomer	1.21503
Disease	DN	ddG_complex	1.22606
Disease	AR	ddG_monomer	5.45754
Disease	AR	ddG_complex	5.44554
Disease	DN	ddG_monomer	0.752399
Disease	DN	ddG_complex	0.431779
Disease	AR	ddG_monomer	0.584191
Disease	AR	ddG_complex	0.514598
Disease	AR	ddG_monomer	4.27305
Disease	AR	ddG_complex	4.3735
Disease	GOF	ddG_monomer	2.86723
Disease	GOF	ddG_complex	2.8239
Disease	AR	ddG_monomer	0.725809
Disease	AR	ddG_complex	0.699623
Disease	AR	ddG_monomer	2.07074
Disease	AR	ddG_complex	2.06747
Disease	GOF	ddG_monomer	3.91192
Disease	GOF	ddG_complex	3.58375
Disease	DN	ddG_monomer	-0.147148
Disease	DN	ddG_complex	2.96574
Disease	GOF	ddG_monomer	2.73296
Disease	GOF	ddG_complex	2.59271
Disease	DN	ddG_monomer	0.8696
Disease	DN	ddG_complex	0.453672
Disease	AR	ddG_monomer	5.2733
Disease	AR	ddG_complex	5.45315
Disease	AR	ddG_monomer	3.63888
Disease	AR	ddG_complex	3.63888
Disease	HI	ddG_monomer	5.12429
Disease	HI	ddG_complex	4.26097
Disease	GOF	ddG_monomer	0.366384
Disease	GOF	ddG_complex	0.369117
Disease	AR	ddG_monomer	1.66862
Disease	AR	ddG_complex	1.64484
Disease	GOF	ddG_monomer	0.34737
Disease	GOF	ddG_complex	1.75282
Disease	GOF	ddG_monomer	0.850485
Disease	GOF	ddG_complex	0.865279
Disease	AR	ddG_monomer	4.87815
Disease	AR	ddG_complex	4.87815
Disease	HI	ddG_monomer	3.22916
Disease	HI	ddG_complex	3.22916
Disease	AR	ddG_monomer	-0.17323
Disease	AR	ddG_complex	-0.17323
Disease	HI	ddG_monomer	2.27565
Disease	HI	ddG_complex	2.27565
Disease	AR	ddG_monomer	3.16861
Disease	AR	ddG_complex	3.09713
Disease	AR	ddG_monomer	4.70582
Disease	AR	ddG_complex	4.70588
Disease	GOF	ddG_monomer	2.68224
Disease	GOF	ddG_complex	2.682
Disease	AR	ddG_monomer	1.83496
Disease	AR	ddG_complex	1.83496
Disease	AR	ddG_monomer	1.96309
Disease	AR	ddG_complex	2.03844
Disease	AR	ddG_monomer	4.51052
Disease	AR	ddG_complex	5.58199
Disease	HI	ddG_monomer	0.756682
Disease	HI	ddG_complex	2.18314
Disease	AR	ddG_monomer	2.49786
Disease	AR	ddG_complex	2.49786
Disease	DN	ddG_monomer	0.144367
Disease	DN	ddG_complex	0.565533
Disease	AR	ddG_monomer	3.43763
Disease	AR	ddG_complex	3.43763
Disease	DN	ddG_monomer	1.11566
Disease	DN	ddG_complex	1.27834
Disease	HI	ddG_monomer	2.67441
Disease	HI	ddG_complex	2.53124
Disease	AR	ddG_monomer	7.61116
Disease	AR	ddG_complex	7.66594
Disease	GOF	ddG_monomer	1.01702
Disease	GOF	ddG_complex	1.05414
Disease	AR	ddG_monomer	5.4294
Disease	AR	ddG_complex	4.98775
Disease	DN	ddG_monomer	-1.43947
Disease	DN	ddG_complex	-0.31909
Disease	AR	ddG_monomer	3.31637
Disease	AR	ddG_complex	3.31637
Disease	AR	ddG_monomer	3.08609
Disease	AR	ddG_complex	3.08609
Disease	AR	ddG_monomer	-0.270186
Disease	AR	ddG_complex	-0.240554
Disease	GOF	ddG_monomer	5.99735
Disease	GOF	ddG_complex	5.99735
Disease	AR	ddG_monomer	0.0405479
Disease	AR	ddG_complex	0.0405479
Disease	AR	ddG_monomer	7.73039
Disease	AR	ddG_complex	7.89734
Disease	GOF	ddG_monomer	4.99598
Disease	GOF	ddG_complex	5.119
Disease	GOF	ddG_monomer	3.09891
Disease	GOF	ddG_complex	3.13648
Disease	GOF	ddG_monomer	-1.24579
Disease	GOF	ddG_complex	-1.24579
Disease	GOF	ddG_monomer	5.33903
Disease	GOF	ddG_complex	5.87886
Disease	AR	ddG_monomer	2.53596
Disease	AR	ddG_complex	2.53596
Disease	AR	ddG_monomer	1.98692
Disease	AR	ddG_complex	2.03416
Disease	AR	ddG_monomer	8.26687
Disease	AR	ddG_complex	8.26687
Disease	AR	ddG_monomer	1.11598
Disease	AR	ddG_complex	0.716462
Disease	AR	ddG_monomer	1.85442
Disease	AR	ddG_complex	1.85442
Disease	GOF	ddG_monomer	5.35142
Disease	GOF	ddG_complex	5.35448
Disease	AR	ddG_monomer	1.45863
Disease	AR	ddG_complex	1.47774
Disease	DN	ddG_monomer	1.64489
Disease	DN	ddG_complex	1.7362
Disease	AR	ddG_monomer	1.92709
Disease	AR	ddG_complex	1.92709
Disease	GOF	ddG_monomer	4.82572
Disease	GOF	ddG_complex	4.75227
Disease	AR	ddG_monomer	2.71206
Disease	AR	ddG_complex	2.71213
Disease	AR	ddG_monomer	10.1288
Disease	AR	ddG_complex	10.1288
Disease	AR	ddG_monomer	3.58007
Disease	AR	ddG_complex	3.58007
Disease	AR	ddG_monomer	1.66752
Disease	AR	ddG_complex	2.10892
Disease	AR	ddG_monomer	-0.519932
Disease	AR	ddG_complex	1.22171
Disease	AR	ddG_monomer	1.44416
Disease	AR	ddG_complex	1.615
Disease	HI	ddG_monomer	-0.553711
Disease	HI	ddG_complex	18.8952
Disease	AR	ddG_monomer	0.909935
Disease	AR	ddG_complex	0.868914
Disease	AR	ddG_monomer	-3.06168
Disease	AR	ddG_complex	-3.10548
Disease	AR	ddG_monomer	0.196285
Disease	AR	ddG_complex	0.196285
Disease	HI	ddG_monomer	3.7203
Disease	HI	ddG_complex	3.7203
Disease	AR	ddG_monomer	2.03601
Disease	AR	ddG_complex	2.03606
Disease	AR	ddG_monomer	6.70748
Disease	AR	ddG_complex	7.15124
Disease	AR	ddG_monomer	5.74934
Disease	AR	ddG_complex	5.51651
Disease	AR	ddG_monomer	3.8162
Disease	AR	ddG_complex	3.4652
Disease	AR	ddG_monomer	3.97509
Disease	AR	ddG_complex	3.69473
Disease	AR	ddG_monomer	1.36613
Disease	AR	ddG_complex	1.37569
Disease	AR	ddG_monomer	4.63625
Disease	AR	ddG_complex	4.63625
Disease	AR	ddG_monomer	3.81684
Disease	AR	ddG_complex	3.93254
Disease	HI	ddG_monomer	3.2093
Disease	HI	ddG_complex	2.81011
Disease	GOF	ddG_monomer	0.928328
Disease	GOF	ddG_complex	1.21341
Disease	HI	ddG_monomer	1.39455
Disease	HI	ddG_complex	1.39455
Disease	HI	ddG_monomer	2.38293
Disease	HI	ddG_complex	2.38293
Disease	AR	ddG_monomer	1.93936
Disease	AR	ddG_complex	1.86577
Disease	AR	ddG_monomer	5.03837
Disease	AR	ddG_complex	5.72966
Disease	GOF	ddG_monomer	0.0166252
Disease	GOF	ddG_complex	0.010407
Disease	GOF	ddG_monomer	1.66976
Disease	GOF	ddG_complex	1.72256
Disease	DN	ddG_monomer	-0.181914
Disease	DN	ddG_complex	-0.181914
Disease	DN	ddG_monomer	2.93558
Disease	DN	ddG_complex	2.93558
Disease	AR	ddG_monomer	6.78973
Disease	AR	ddG_complex	7.86549
Disease	AR	ddG_monomer	3.66717
Disease	AR	ddG_complex	3.44219
Disease	AR	ddG_monomer	4.10261
Disease	AR	ddG_complex	4.38376
Disease	DN	ddG_monomer	6.80375
Disease	DN	ddG_complex	6.6506
Disease	AR	ddG_monomer	4.71234
Disease	AR	ddG_complex	4.67402
Disease	AR	ddG_monomer	4.52036
Disease	AR	ddG_complex	4.52036
Disease	AR	ddG_monomer	0.00541492
Disease	AR	ddG_complex	0.0635316
Disease	AR	ddG_monomer	1.70486
Disease	AR	ddG_complex	1.38459
Disease	AR	ddG_monomer	1.79222
Disease	AR	ddG_complex	1.75845
Disease	DN	ddG_monomer	-0.251736
Disease	DN	ddG_complex	-0.25768
Disease	GOF	ddG_monomer	0.77291
Disease	GOF	ddG_complex	1.27888
Disease	GOF	ddG_monomer	4.68571
Disease	GOF	ddG_complex	4.53075
Disease	AR	ddG_monomer	3.28626
Disease	AR	ddG_complex	3.35043
Disease	GOF	ddG_monomer	2.53093
Disease	GOF	ddG_complex	2.23634
Disease	AR	ddG_monomer	0.225716
Disease	AR	ddG_complex	0.225716
Disease	GOF	ddG_monomer	4.79897
Disease	GOF	ddG_complex	5.39325
Disease	AR	ddG_monomer	4.5782
Disease	AR	ddG_complex	2.75625
Disease	AR	ddG_monomer	-0.30267
Disease	AR	ddG_complex	4.21722
Disease	AR	ddG_monomer	0.0477358
Disease	AR	ddG_complex	6.80394
Disease	AR	ddG_monomer	3.58082
Disease	AR	ddG_complex	3.86005
Disease	AR	ddG_monomer	0.367949
Disease	AR	ddG_complex	3.52927
Disease	HI	ddG_monomer	2.1954
Disease	HI	ddG_complex	0.989076
Disease	HI	ddG_monomer	1.09872
Disease	HI	ddG_complex	1.10429
Disease	AR	ddG_monomer	5.36689
Disease	AR	ddG_complex	4.7536
Disease	AR	ddG_monomer	4.96518
Disease	AR	ddG_complex	5.10438
Disease	HI	ddG_monomer	3.6279
Disease	HI	ddG_complex	3.6542
Disease	AR	ddG_monomer	3.92196
Disease	AR	ddG_complex	4.55526
Disease	GOF	ddG_monomer	0.918445
Disease	GOF	ddG_complex	0.796065
Disease	GOF	ddG_monomer	0.577992
Disease	GOF	ddG_complex	0.577992
Disease	AR	ddG_monomer	7.27446
Disease	AR	ddG_complex	7.12414
Disease	AR	ddG_monomer	4.67353
Disease	AR	ddG_complex	4.75727
Disease	HI	ddG_monomer	8.81934
Disease	HI	ddG_complex	8.81934
Disease	GOF	ddG_monomer	3.72544
Disease	GOF	ddG_complex	3.78858
Disease	AR	ddG_monomer	1.94094
Disease	AR	ddG_complex	1.91009
Disease	AR	ddG_monomer	3.15355
Disease	AR	ddG_complex	3.13766
Disease	AR	ddG_monomer	3.72053
Disease	AR	ddG_complex	3.72053
Disease	GOF	ddG_monomer	0.327301
Disease	GOF	ddG_complex	0.362368
Disease	AR	ddG_monomer	4.44906
Disease	AR	ddG_complex	4.77158
Disease	AR	ddG_monomer	9.51784
Disease	AR	ddG_complex	9.37594
Disease	AR	ddG_monomer	0.167652
Disease	AR	ddG_complex	6.70964
Disease	AR	ddG_monomer	2.96351
Disease	AR	ddG_complex	3.17836
Disease	AR	ddG_monomer	0.0818752
Disease	AR	ddG_complex	0.0818752
Disease	AR	ddG_monomer	10.3169
Disease	AR	ddG_complex	10.3342
Disease	AR	ddG_monomer	9.42963
Disease	AR	ddG_complex	9.94094
Disease	AR	ddG_monomer	2.96818
Disease	AR	ddG_complex	2.97482
Disease	AR	ddG_monomer	0.556351
Disease	AR	ddG_complex	0.556351
Disease	AR	ddG_monomer	2.86149
Disease	AR	ddG_complex	2.86588
Disease	AR	ddG_monomer	2.17451
Disease	AR	ddG_complex	2.20846
Disease	GOF	ddG_monomer	0.44193
Disease	GOF	ddG_complex	0.262618
Disease	DN	ddG_monomer	1.51348
Disease	DN	ddG_complex	1.54069
Disease	AR	ddG_monomer	4.43703
Disease	AR	ddG_complex	4.66868
Disease	AR	ddG_monomer	0.222388
Disease	AR	ddG_complex	0.460893
Disease	DN	ddG_monomer	1.69936
Disease	DN	ddG_complex	1.18786
Disease	GOF	ddG_monomer	0.929384
Disease	GOF	ddG_complex	0.857986
Disease	AR	ddG_monomer	4.00844
Disease	AR	ddG_complex	4.19637
Disease	DN	ddG_monomer	-0.664554
Disease	DN	ddG_complex	-0.721719
Disease	GOF	ddG_monomer	1.84232
Disease	GOF	ddG_complex	1.81652
Disease	AR	ddG_monomer	1.1376
Disease	AR	ddG_complex	1.1376
Disease	AR	ddG_monomer	3.1625
Disease	AR	ddG_complex	3.1665
Disease	GOF	ddG_monomer	2.33588
Disease	GOF	ddG_complex	2.64304
Disease	GOF	ddG_monomer	2.06874
Disease	GOF	ddG_complex	1.94429
Disease	GOF	ddG_monomer	0.165081
Disease	GOF	ddG_complex	-0.269772
Disease	GOF	ddG_monomer	4.28652
Disease	GOF	ddG_complex	4.09469
Disease	AR	ddG_monomer	3.13237
Disease	AR	ddG_complex	3.13237
Disease	DN	ddG_monomer	5.14063
Disease	DN	ddG_complex	5.1276
Disease	AR	ddG_monomer	3.38706
Disease	AR	ddG_complex	3.42211
Disease	AR	ddG_monomer	1.98228
Disease	AR	ddG_complex	1.98228
Disease	AR	ddG_monomer	5.14543
Disease	AR	ddG_complex	4.54302
Disease	GOF	ddG_monomer	0.614596
Disease	GOF	ddG_complex	0.619128
Disease	DN	ddG_monomer	0.837902
Disease	DN	ddG_complex	0.839241
Disease	AR	ddG_monomer	0.882117
Disease	AR	ddG_complex	0.882179
Disease	AR	ddG_monomer	6.69067
Disease	AR	ddG_complex	6.69106
Disease	AR	ddG_monomer	5.25569
Disease	AR	ddG_complex	5.02405
Disease	AR	ddG_monomer	0.299158
Disease	AR	ddG_complex	5.58989
Disease	AR	ddG_monomer	9.45414
Disease	AR	ddG_complex	9.43141
Disease	AR	ddG_monomer	5.94738
Disease	AR	ddG_complex	6.22398
Disease	AR	ddG_monomer	3.63169
Disease	AR	ddG_complex	3.63169
Disease	GOF	ddG_monomer	0.797985
Disease	GOF	ddG_complex	0.797985
Disease	AR	ddG_monomer	0.744225
Disease	AR	ddG_complex	0.744225
Disease	GOF	ddG_monomer	0.216124
Disease	GOF	ddG_complex	0.0223594
Disease	AR	ddG_monomer	1.21633
Disease	AR	ddG_complex	2.94731
Disease	AR	ddG_monomer	1.12285
Disease	AR	ddG_complex	1.41557
Disease	AR	ddG_monomer	5.81855
Disease	AR	ddG_complex	6.01422
Disease	GOF	ddG_monomer	1.38175
Disease	GOF	ddG_complex	1.44794
Disease	AR	ddG_monomer	-0.128234
Disease	AR	ddG_complex	-0.128234
Disease	GOF	ddG_monomer	0.521676
Disease	GOF	ddG_complex	0.513665
Disease	AR	ddG_monomer	7.96444
Disease	AR	ddG_complex	7.96444
Disease	GOF	ddG_monomer	0.522302
Disease	GOF	ddG_complex	0.493601
Disease	GOF	ddG_monomer	-0.352103
Disease	GOF	ddG_complex	-0.287839
Disease	GOF	ddG_monomer	2.89706
Disease	GOF	ddG_complex	2.86235
Disease	GOF	ddG_monomer	0.803843
Disease	GOF	ddG_complex	0.803843
Disease	AR	ddG_monomer	2.68597
Disease	AR	ddG_complex	2.89083
Disease	AR	ddG_monomer	4.80906
Disease	AR	ddG_complex	4.81852
Disease	HI	ddG_monomer	4.64351
Disease	HI	ddG_complex	4.64351
Disease	DN	ddG_monomer	0.376709
Disease	DN	ddG_complex	0.271238
Disease	GOF	ddG_monomer	-0.0821106
Disease	GOF	ddG_complex	-0.1334
Disease	DN	ddG_monomer	-0.00222107
Disease	DN	ddG_complex	0.962508
Disease	GOF	ddG_monomer	0.057119
Disease	GOF	ddG_complex	0.239007
Disease	AR	ddG_monomer	5.06366
Disease	AR	ddG_complex	5.06366
Disease	DN	ddG_monomer	0.907244
Disease	DN	ddG_complex	2.00827
Disease	DN	ddG_monomer	2.91234
Disease	DN	ddG_complex	3.47942
Disease	AR	ddG_monomer	4.79626
Disease	AR	ddG_complex	4.79626
Disease	AR	ddG_monomer	2.19334
Disease	AR	ddG_complex	2.19331
Disease	AR	ddG_monomer	0.450861
Disease	AR	ddG_complex	-0.198916
Disease	GOF	ddG_monomer	0.929384
Disease	GOF	ddG_complex	0.857986
Disease	AR	ddG_monomer	3.53962
Disease	AR	ddG_complex	3.54095
Disease	GOF	ddG_monomer	5.20992
Disease	GOF	ddG_complex	5.28445
Disease	GOF	ddG_monomer	-0.81033
Disease	GOF	ddG_complex	-0.802905
Disease	AR	ddG_monomer	4.46625
Disease	AR	ddG_complex	4.91126
Disease	AR	ddG_monomer	3.60104
Disease	AR	ddG_complex	3.6622
Disease	HI	ddG_monomer	4.90757
Disease	HI	ddG_complex	4.9156
Disease	AR	ddG_monomer	4.72466
Disease	AR	ddG_complex	4.72466
Disease	DN	ddG_monomer	1.0507
Disease	DN	ddG_complex	0.256194
Disease	HI	ddG_monomer	1.17876
Disease	HI	ddG_complex	1.17876
Disease	GOF	ddG_monomer	1.13756
Disease	GOF	ddG_complex	0.438861
Disease	HI	ddG_monomer	3.13525
Disease	HI	ddG_complex	3.1031
Disease	AR	ddG_monomer	1.56077
Disease	AR	ddG_complex	1.56077
Disease	GOF	ddG_monomer	0.363487
Disease	GOF	ddG_complex	3.0808
Disease	AR	ddG_monomer	2.36316
Disease	AR	ddG_complex	2.36316
Disease	AR	ddG_monomer	5.1998
Disease	AR	ddG_complex	5.09597
Disease	AR	ddG_monomer	0.811099
Disease	AR	ddG_complex	1.18335
Disease	GOF	ddG_monomer	1.4715
Disease	GOF	ddG_complex	1.24262
Disease	AR	ddG_monomer	0.471459
Disease	AR	ddG_complex	0.41182
Disease	AR	ddG_monomer	1.94642
Disease	AR	ddG_complex	1.94642
Disease	AR	ddG_monomer	2.46459
Disease	AR	ddG_complex	2.40658
Disease	AR	ddG_monomer	3.28238
Disease	AR	ddG_complex	3.42881
Disease	HI	ddG_monomer	4.72612
Disease	HI	ddG_complex	4.62476
Disease	HI	ddG_monomer	1.84094
Disease	HI	ddG_complex	1.83004
Disease	HI	ddG_monomer	2.12666
Disease	HI	ddG_complex	1.60675
Disease	AR	ddG_monomer	11.3837
Disease	AR	ddG_complex	11.3837
Disease	AR	ddG_monomer	7.38578
Disease	AR	ddG_complex	7.41955
Disease	AR	ddG_monomer	4.0444
Disease	AR	ddG_complex	4.02231
Disease	AR	ddG_monomer	1.74953
Disease	AR	ddG_complex	1.74953
Disease	AR	ddG_monomer	3.45377
Disease	AR	ddG_complex	3.45377
Disease	AR	ddG_monomer	5.0958
Disease	AR	ddG_complex	5.17004
Disease	GOF	ddG_monomer	-0.0183283
Disease	GOF	ddG_complex	1.15573
Disease	AR	ddG_monomer	2.20882
Disease	AR	ddG_complex	2.9967
Disease	AR	ddG_monomer	1.04066
Disease	AR	ddG_complex	1.45975
Disease	AR	ddG_monomer	0.335379
Disease	AR	ddG_complex	0.144403
Disease	AR	ddG_monomer	4.60711
Disease	AR	ddG_complex	4.64948
Disease	AR	ddG_monomer	1.21603
Disease	AR	ddG_complex	1.60026
Disease	AR	ddG_monomer	14.9523
Disease	AR	ddG_complex	12.9185
Disease	HI	ddG_monomer	0.70629
Disease	HI	ddG_complex	0.70629
Disease	AR	ddG_monomer	1.12662
Disease	AR	ddG_complex	1.32391
Disease	GOF	ddG_monomer	-0.878625
Disease	GOF	ddG_complex	-0.793364
Disease	AR	ddG_monomer	0.177862
Disease	AR	ddG_complex	0.138045
Disease	GOF	ddG_monomer	-0.237529
Disease	GOF	ddG_complex	-0.153804
Disease	GOF	ddG_monomer	0.175985
Disease	GOF	ddG_complex	0.187316
Disease	AR	ddG_monomer	5.44047
Disease	AR	ddG_complex	5.43781
Disease	AR	ddG_monomer	3.26677
Disease	AR	ddG_complex	2.9782
Disease	GOF	ddG_monomer	1.38687
Disease	GOF	ddG_complex	2.44066
Disease	AR	ddG_monomer	1.92384
Disease	AR	ddG_complex	1.92414
Disease	AR	ddG_monomer	0.728571
Disease	AR	ddG_complex	1.89192
Disease	AR	ddG_monomer	4.12032
Disease	AR	ddG_complex	4.18055
Disease	GOF	ddG_monomer	0.433775
Disease	GOF	ddG_complex	0.396619
Disease	GOF	ddG_monomer	5.11727
Disease	GOF	ddG_complex	5.15067
Disease	AR	ddG_monomer	0.0660353
Disease	AR	ddG_complex	4.89893
Disease	AR	ddG_monomer	0.949336
Disease	AR	ddG_complex	4.49993
Disease	AR	ddG_monomer	0.342885
Disease	AR	ddG_complex	0.342885
Disease	AR	ddG_monomer	11.0927
Disease	AR	ddG_complex	11.0927
Disease	HI	ddG_monomer	0.868456
Disease	HI	ddG_complex	0.868456
Disease	GOF	ddG_monomer	-0.537822
Disease	GOF	ddG_complex	-0.930599
Disease	DN	ddG_monomer	0.487869
Disease	DN	ddG_complex	0.253569
Disease	DN	ddG_monomer	0.464069
Disease	DN	ddG_complex	3.28145
Disease	AR	ddG_monomer	-0.0466569
Disease	AR	ddG_complex	1.13924
Disease	AR	ddG_monomer	7.95127
Disease	AR	ddG_complex	7.99017
Disease	AR	ddG_monomer	1.12175
Disease	AR	ddG_complex	1.12197
Disease	AR	ddG_monomer	1.20073
Disease	AR	ddG_complex	1.2063
Disease	AR	ddG_monomer	0.184589
Disease	AR	ddG_complex	0.184589
Disease	AR	ddG_monomer	5.91285
Disease	AR	ddG_complex	5.93341
Disease	AR	ddG_monomer	0.539329
Disease	AR	ddG_complex	0.539329
Disease	GOF	ddG_monomer	1.76797
Disease	GOF	ddG_complex	1.87537
Disease	AR	ddG_monomer	-0.360714
Disease	AR	ddG_complex	-0.319772
Disease	AR	ddG_monomer	0.836816
Disease	AR	ddG_complex	0.854182
Disease	DN	ddG_monomer	5.20221
Disease	DN	ddG_complex	5.20221
Disease	GOF	ddG_monomer	1.2315
Disease	GOF	ddG_complex	1.23262
Disease	DN	ddG_monomer	0.216293
Disease	DN	ddG_complex	0.223056
Disease	HI	ddG_monomer	-0.0172952
Disease	HI	ddG_complex	-0.00383006
Disease	AR	ddG_monomer	0.651167
Disease	AR	ddG_complex	0.680834
Disease	GOF	ddG_monomer	2.02155
Disease	GOF	ddG_complex	2.08531
Disease	DN	ddG_monomer	0.354508
Disease	DN	ddG_complex	0.398528
Disease	AR	ddG_monomer	5.48413
Disease	AR	ddG_complex	5.48413
Disease	GOF	ddG_monomer	2.05969
Disease	GOF	ddG_complex	2.12522
Disease	GOF	ddG_monomer	4.58007
Disease	GOF	ddG_complex	4.75914
Disease	DN	ddG_monomer	-1.42931
Disease	DN	ddG_complex	-1.41448
Disease	AR	ddG_monomer	-0.559199
Disease	AR	ddG_complex	3.99416
Disease	GOF	ddG_monomer	-0.205505
Disease	GOF	ddG_complex	-0.107966
Disease	GOF	ddG_monomer	-0.818374
Disease	GOF	ddG_complex	-0.840138
Disease	GOF	ddG_monomer	0.89402
Disease	GOF	ddG_complex	0.452692
Disease	GOF	ddG_monomer	-1.44426
Disease	GOF	ddG_complex	-1.43473
Disease	AR	ddG_monomer	3.49742
Disease	AR	ddG_complex	3.53191
Disease	AR	ddG_monomer	2.87712
Disease	AR	ddG_complex	2.36675
Disease	AR	ddG_monomer	1.08477
Disease	AR	ddG_complex	0.971889
Disease	GOF	ddG_monomer	-0.969137
Disease	GOF	ddG_complex	-0.97744
Disease	AR	ddG_monomer	1.15679
Disease	AR	ddG_complex	1.15679
Disease	AR	ddG_monomer	5.27206
Disease	AR	ddG_complex	5.4858
Disease	AR	ddG_monomer	1.93217
Disease	AR	ddG_complex	1.75818
Disease	AR	ddG_monomer	3.14771
Disease	AR	ddG_complex	3.14771
Disease	AR	ddG_monomer	5.54812
Disease	AR	ddG_complex	5.54794
Disease	GOF	ddG_monomer	0.554453
Disease	GOF	ddG_complex	0.554453
Disease	HI	ddG_monomer	0.369298
Disease	HI	ddG_complex	0.37486
Disease	AR	ddG_monomer	3.76933
Disease	AR	ddG_complex	3.79809
Disease	GOF	ddG_monomer	0.657475
Disease	GOF	ddG_complex	1.49239
Disease	AR	ddG_monomer	5.3321
Disease	AR	ddG_complex	5.3321
Disease	GOF	ddG_monomer	1.3264
Disease	GOF	ddG_complex	1.2292
Disease	HI	ddG_monomer	0.471855
Disease	HI	ddG_complex	0.471855
Disease	AR	ddG_monomer	2.61316
Disease	AR	ddG_complex	2.62798
Disease	AR	ddG_monomer	2.76852
Disease	AR	ddG_complex	2.55006
Disease	GOF	ddG_monomer	1.59027
Disease	GOF	ddG_complex	1.59027
Disease	GOF	ddG_monomer	0.755153
Disease	GOF	ddG_complex	0.772804
Disease	AR	ddG_monomer	4.40593
Disease	AR	ddG_complex	4.39573
Disease	GOF	ddG_monomer	-0.429423
Disease	GOF	ddG_complex	-0.429423
Disease	GOF	ddG_monomer	0.33332
Disease	GOF	ddG_complex	0.566774
Disease	AR	ddG_monomer	1.39499
Disease	AR	ddG_complex	1.1122
Disease	AR	ddG_monomer	-0.442831
Disease	AR	ddG_complex	-0.417109
Disease	GOF	ddG_monomer	1.28844
Disease	GOF	ddG_complex	1.73646
Disease	AR	ddG_monomer	3.52424
Disease	AR	ddG_complex	3.72656
Disease	GOF	ddG_monomer	1.97906
Disease	GOF	ddG_complex	1.97453
Disease	AR	ddG_monomer	0.369183
Disease	AR	ddG_complex	0.741258
Disease	GOF	ddG_monomer	6.05857
Disease	GOF	ddG_complex	5.91457
Disease	GOF	ddG_monomer	0.845231
Disease	GOF	ddG_complex	0.844928
Disease	AR	ddG_monomer	3.82067
Disease	AR	ddG_complex	3.82067
Disease	AR	ddG_monomer	10.1163
Disease	AR	ddG_complex	9.729
Disease	AR	ddG_monomer	0.739022
Disease	AR	ddG_complex	0.739022
Disease	AR	ddG_monomer	4.30665
Disease	AR	ddG_complex	4.10677
Disease	AR	ddG_monomer	8.45749
Disease	AR	ddG_complex	8.45283
Disease	AR	ddG_monomer	5.12974
Disease	AR	ddG_complex	5.12324
Disease	AR	ddG_monomer	0.677673
Disease	AR	ddG_complex	0.677673
Disease	AR	ddG_monomer	5.2379
Disease	AR	ddG_complex	5.23584
Disease	AR	ddG_monomer	-1.61127
Disease	AR	ddG_complex	-1.61127
Disease	AR	ddG_monomer	2.72763
Disease	AR	ddG_complex	3.48933
Disease	HI	ddG_monomer	7.41937
Disease	HI	ddG_complex	0.0992935
Disease	DN	ddG_monomer	0.271139
Disease	DN	ddG_complex	0.271139
Disease	GOF	ddG_monomer	0.301155
Disease	GOF	ddG_complex	0.301155
Disease	HI	ddG_monomer	-0.361292
Disease	HI	ddG_complex	-0.361292
Disease	AR	ddG_monomer	8.72747
Disease	AR	ddG_complex	8.72232
Disease	AR	ddG_monomer	-0.283094
Disease	AR	ddG_complex	-0.364252
Disease	GOF	ddG_monomer	-0.0494589
Disease	GOF	ddG_complex	-0.0975564
Disease	AR	ddG_monomer	1.2812
Disease	AR	ddG_complex	1.32544
Disease	HI	ddG_monomer	5.33221
Disease	HI	ddG_complex	5.34058
Disease	GOF	ddG_monomer	1.84232
Disease	GOF	ddG_complex	1.81652
Disease	AR	ddG_monomer	1.65125
Disease	AR	ddG_complex	1.70326
Disease	AR	ddG_monomer	-0.433654
Disease	AR	ddG_complex	-0.762584
Disease	AR	ddG_monomer	-0.255586
Disease	AR	ddG_complex	0.141671
Disease	GOF	ddG_monomer	4.82572
Disease	GOF	ddG_complex	4.75227
Disease	AR	ddG_monomer	3.66044
Disease	AR	ddG_complex	3.4928
Disease	AR	ddG_monomer	-0.804607
Disease	AR	ddG_complex	-0.793173
Disease	GOF	ddG_monomer	0.0112568
Disease	GOF	ddG_complex	-0.12512
Disease	GOF	ddG_monomer	1.48268
Disease	GOF	ddG_complex	1.17829
Disease	AR	ddG_monomer	6.39613
Disease	AR	ddG_complex	6.38496
Disease	AR	ddG_monomer	8.69899
Disease	AR	ddG_complex	9.43418
Disease	HI	ddG_monomer	-0.593558
Disease	HI	ddG_complex	-0.593558
Disease	AR	ddG_monomer	1.1431
Disease	AR	ddG_complex	1.14317
Disease	GOF	ddG_monomer	0.17444
Disease	GOF	ddG_complex	1.86183
Disease	GOF	ddG_monomer	0.366384
Disease	GOF	ddG_complex	0.369117
Disease	HI	ddG_monomer	3.62183
Disease	HI	ddG_complex	3.62183
Disease	HI	ddG_monomer	4.23421
Disease	HI	ddG_complex	4.21221
Disease	AR	ddG_monomer	-2.23262
Disease	AR	ddG_complex	-2.22011
Disease	AR	ddG_monomer	0.301349
Disease	AR	ddG_complex	0.225579
Disease	AR	ddG_monomer	6.19245
Disease	AR	ddG_complex	6.32826
Disease	GOF	ddG_monomer	9.14164
Disease	GOF	ddG_complex	8.83234
Disease	HI	ddG_monomer	6.576
Disease	HI	ddG_complex	6.576
Disease	GOF	ddG_monomer	0.31018
Disease	GOF	ddG_complex	0.300123
Disease	GOF	ddG_monomer	3.64423
Disease	GOF	ddG_complex	3.47391
Disease	AR	ddG_monomer	4.32201
Disease	AR	ddG_complex	4.93812
Disease	GOF	ddG_monomer	0.262352
Disease	GOF	ddG_complex	0.485528
Disease	GOF	ddG_monomer	1.08717
Disease	GOF	ddG_complex	1.20837
Disease	AR	ddG_monomer	4.72114
Disease	AR	ddG_complex	4.72114
Disease	GOF	ddG_monomer	2.49043
Disease	GOF	ddG_complex	2.49043
Disease	HI	ddG_monomer	7.43564
Disease	HI	ddG_complex	7.43564
Disease	AR	ddG_monomer	14.2238
Disease	AR	ddG_complex	14.2238
Disease	AR	ddG_monomer	2.30112
Disease	AR	ddG_complex	2.30112
Disease	AR	ddG_monomer	1.11232
Disease	AR	ddG_complex	1.29851
Disease	GOF	ddG_monomer	2.42942
Disease	GOF	ddG_complex	2.54702
Disease	AR	ddG_monomer	0.842074
Disease	AR	ddG_complex	0.837109
Disease	AR	ddG_monomer	5.59698
Disease	AR	ddG_complex	4.06029
Disease	GOF	ddG_monomer	-0.969137
Disease	GOF	ddG_complex	-0.97744
Disease	AR	ddG_monomer	4.59446
Disease	AR	ddG_complex	5.55981
Disease	AR	ddG_monomer	0.488341
Disease	AR	ddG_complex	2.33777
Disease	AR	ddG_monomer	0.421974
Disease	AR	ddG_complex	0.366351
Disease	AR	ddG_monomer	3.42465
Disease	AR	ddG_complex	4.95379
Disease	DN	ddG_monomer	5.53395
Disease	DN	ddG_complex	5.53395
Disease	GOF	ddG_monomer	6.74553
Disease	GOF	ddG_complex	6.68596
Disease	GOF	ddG_monomer	1.69519
Disease	GOF	ddG_complex	1.69519
Disease	GOF	ddG_monomer	-0.969684
Disease	GOF	ddG_complex	-0.947784
Disease	HI	ddG_monomer	6.68815
Disease	HI	ddG_complex	6.17167
Disease	HI	ddG_monomer	0.408994
Disease	HI	ddG_complex	0.408994
Disease	HI	ddG_monomer	1.0857
Disease	HI	ddG_complex	0.843133
Disease	GOF	ddG_monomer	2.53264
Disease	GOF	ddG_complex	2.36547
Disease	AR	ddG_monomer	0.209584
Disease	AR	ddG_complex	2.82766
Disease	AR	ddG_monomer	11.2814
Disease	AR	ddG_complex	11.3704
Disease	AR	ddG_monomer	-0.478892
Disease	AR	ddG_complex	-0.319303
Disease	AR	ddG_monomer	-0.418319
Disease	AR	ddG_complex	-0.276071
Disease	AR	ddG_monomer	0.772094
Disease	AR	ddG_complex	0.778451
Disease	GOF	ddG_monomer	-0.969137
Disease	GOF	ddG_complex	-0.97744
Disease	AR	ddG_monomer	8.1562
Disease	AR	ddG_complex	8.56327
Disease	GOF	ddG_monomer	3.44476
Disease	GOF	ddG_complex	3.36942
Disease	AR	ddG_monomer	5.6226
Disease	AR	ddG_complex	5.72216
Disease	GOF	ddG_monomer	-0.811602
Disease	GOF	ddG_complex	-0.818725
Disease	AR	ddG_monomer	8.34191
Disease	AR	ddG_complex	9.437
Disease	GOF	ddG_monomer	-0.123428
Disease	GOF	ddG_complex	-0.255031
Disease	AR	ddG_monomer	5.02854
Disease	AR	ddG_complex	5.0466
Disease	AR	ddG_monomer	2.48444
Disease	AR	ddG_complex	2.1719
Disease	AR	ddG_monomer	0.866267
Disease	AR	ddG_complex	0.866267
Disease	AR	ddG_monomer	1.70026
Disease	AR	ddG_complex	1.70844
Disease	AR	ddG_monomer	6.87593
Disease	AR	ddG_complex	6.70678
Disease	AR	ddG_monomer	0.506401
Disease	AR	ddG_complex	0.506401
Disease	AR	ddG_monomer	5.57388
Disease	AR	ddG_complex	6.42993
Disease	DN	ddG_monomer	1.04509
Disease	DN	ddG_complex	1.04509
Disease	AR	ddG_monomer	-1.47647
Disease	AR	ddG_complex	-1.32386
Disease	AR	ddG_monomer	1.29775
Disease	AR	ddG_complex	1.29775
Disease	AR	ddG_monomer	4.68782
Disease	AR	ddG_complex	4.63422
Disease	GOF	ddG_monomer	0.0660922
Disease	GOF	ddG_complex	0.1446
Disease	AR	ddG_monomer	5.66155
Disease	AR	ddG_complex	5.64401
Disease	GOF	ddG_monomer	2.18985
Disease	GOF	ddG_complex	2.38457
Disease	AR	ddG_monomer	6.69486
Disease	AR	ddG_complex	6.80883
Disease	AR	ddG_monomer	3.51085
Disease	AR	ddG_complex	3.50268
Disease	AR	ddG_monomer	3.43659
Disease	AR	ddG_complex	3.47327
Disease	GOF	ddG_monomer	0.831574
Disease	GOF	ddG_complex	1.92403
Disease	GOF	ddG_monomer	2.27055
Disease	GOF	ddG_complex	2.23748
Disease	HI	ddG_monomer	4.40942
Disease	HI	ddG_complex	4.18191
Disease	GOF	ddG_monomer	14.3923
Disease	GOF	ddG_complex	14.6389
Disease	HI	ddG_monomer	-0.0446198
Disease	HI	ddG_complex	-0.0557518
Disease	AR	ddG_monomer	5.26754
Disease	AR	ddG_complex	5.26754
Disease	AR	ddG_monomer	32.9761
Disease	AR	ddG_complex	34.2328
Disease	HI	ddG_monomer	15.6593
Disease	HI	ddG_complex	15.6593
Disease	HI	ddG_monomer	4.82814
Disease	HI	ddG_complex	5.12144
Disease	HI	ddG_monomer	1.80193
Disease	HI	ddG_complex	2.29611
Disease	AR	ddG_monomer	1.80779
Disease	AR	ddG_complex	8.78126
Disease	HI	ddG_monomer	4.68407
Disease	HI	ddG_complex	5.12527
Disease	GOF	ddG_monomer	10.415
Disease	GOF	ddG_complex	13.0937
Disease	DN	ddG_monomer	5.18065
Disease	DN	ddG_complex	5.18065
Disease	HI	ddG_monomer	3.03184
Disease	HI	ddG_complex	3.03184
Disease	DN	ddG_monomer	3.5924
Disease	DN	ddG_complex	3.5924
Disease	HI	ddG_monomer	3.80864
Disease	HI	ddG_complex	3.80864
Disease	AR	ddG_monomer	0.898913
Disease	AR	ddG_complex	0.893328
Disease	AR	ddG_monomer	2.39954
Disease	AR	ddG_complex	1.85722
Disease	HI	ddG_monomer	14.9976
Disease	HI	ddG_complex	14.9976
Disease	HI	ddG_monomer	7.24111
Disease	HI	ddG_complex	7.22071
Disease	HI	ddG_monomer	3.47521
Disease	HI	ddG_complex	3.69642
Disease	HI	ddG_monomer	5.75941
Disease	HI	ddG_complex	5.75941
Disease	AR	ddG_monomer	4.09666
Disease	AR	ddG_complex	3.75251
Disease	HI	ddG_monomer	1.04686
Disease	HI	ddG_complex	15.0455
Disease	AR	ddG_monomer	21.4478
Disease	AR	ddG_complex	26.3937
Disease	AR	ddG_monomer	12.5432
Disease	AR	ddG_complex	11.7646
Disease	HI	ddG_monomer	3.81718
Disease	HI	ddG_complex	3.81718
Disease	HI	ddG_monomer	8.38841
Disease	HI	ddG_complex	8.12692
Disease	AR	ddG_monomer	5.57405
Disease	AR	ddG_complex	6.22186
Disease	DN	ddG_monomer	14.7657
Disease	DN	ddG_complex	14.7657
Disease	HI	ddG_monomer	2.39011
Disease	HI	ddG_complex	2.49867
Disease	HI	ddG_monomer	5.55852
Disease	HI	ddG_complex	5.34646
Disease	AR	ddG_monomer	4.22354
Disease	AR	ddG_complex	5.23166
Disease	AR	ddG_monomer	5.30717
Disease	AR	ddG_complex	5.30717
Disease	GOF	ddG_monomer	-1.28766
Disease	GOF	ddG_complex	-1.1996
Disease	HI	ddG_monomer	1.0723
Disease	HI	ddG_complex	8.14633
Disease	GOF	ddG_monomer	3.41666
Disease	GOF	ddG_complex	0.232997
Disease	HI	ddG_monomer	0.931534
Disease	HI	ddG_complex	8.89966
Disease	HI	ddG_monomer	2.80021
Disease	HI	ddG_complex	3.01747
Disease	AR	ddG_monomer	22.9391
Disease	AR	ddG_complex	29.9896
Disease	HI	ddG_monomer	3.98677
Disease	HI	ddG_complex	4.38504
Disease	AR	ddG_monomer	-0.498166
Disease	AR	ddG_complex	-0.476446
Disease	HI	ddG_monomer	3.15486
Disease	HI	ddG_complex	3.15486
Disease	DN	ddG_monomer	38.4836
Disease	DN	ddG_complex	38.4836
Disease	HI	ddG_monomer	9.1768
Disease	HI	ddG_complex	9.1768
Disease	HI	ddG_monomer	1.33875
Disease	HI	ddG_complex	8.73361
Disease	HI	ddG_monomer	14.3355
Disease	HI	ddG_complex	14.3355
Disease	AR	ddG_monomer	13.2856
Disease	AR	ddG_complex	14.5136
Disease	HI	ddG_monomer	4.24871
Disease	HI	ddG_complex	4.02042
Disease	GOF	ddG_monomer	-1.31432
Disease	GOF	ddG_complex	-1.35538
Disease	HI	ddG_monomer	10.3659
Disease	HI	ddG_complex	10.3659
Disease	DN	ddG_monomer	4.19334
Disease	DN	ddG_complex	4.19334
Disease	HI	ddG_monomer	4.94495
Disease	HI	ddG_complex	4.72043
Disease	HI	ddG_monomer	7.68979
Disease	HI	ddG_complex	7.68979
Disease	AR	ddG_monomer	0.927427
Disease	AR	ddG_complex	0.945586
Disease	HI	ddG_monomer	16.5547
Disease	HI	ddG_complex	16.5547
Disease	GOF	ddG_monomer	-0.512539
Disease	GOF	ddG_complex	8.12214
Disease	HI	ddG_monomer	4.40888
Disease	HI	ddG_complex	4.84653
Disease	AR	ddG_monomer	6.43991
Disease	AR	ddG_complex	6.41619
Disease	AR	ddG_monomer	-1.49767
Disease	AR	ddG_complex	-1.49767
Disease	HI	ddG_monomer	2.85966
Disease	HI	ddG_complex	2.94686
Disease	HI	ddG_monomer	18.993
Disease	HI	ddG_complex	19.9225
Disease	AR	ddG_monomer	25.4791
Disease	AR	ddG_complex	25.4581
Disease	GOF	ddG_monomer	13.8576
Disease	GOF	ddG_complex	13.7561
Disease	GOF	ddG_monomer	0.538619
Disease	GOF	ddG_complex	0.0148276
Disease	HI	ddG_monomer	4.0989
Disease	HI	ddG_complex	3.96513
Disease	AR	ddG_monomer	6.1322
Disease	AR	ddG_complex	7.57811
Disease	HI	ddG_monomer	25.8473
Disease	HI	ddG_complex	25.8473
Disease	HI	ddG_monomer	6.37037
Disease	HI	ddG_complex	6.58174
Disease	HI	ddG_monomer	5.46288
Disease	HI	ddG_complex	5.45894
Disease	GOF	ddG_monomer	1.69652
Disease	GOF	ddG_complex	1.82967
Disease	DN	ddG_monomer	19.4449
Disease	DN	ddG_complex	19.4449
Disease	AR	ddG_monomer	12.2984
Disease	AR	ddG_complex	12.2984
Disease	AR	ddG_monomer	1.1978
Disease	AR	ddG_complex	10.303
Disease	AR	ddG_monomer	2.25783
Disease	AR	ddG_complex	2.25783
Disease	AR	ddG_monomer	0.18173
Disease	AR	ddG_complex	6.50508
Disease	HI	ddG_monomer	-0.582211
Disease	HI	ddG_complex	-0.676927
Disease	GOF	ddG_monomer	7.28986
Disease	GOF	ddG_complex	3.55862
Disease	AR	ddG_monomer	5.08764
Disease	AR	ddG_complex	4.82818
Disease	AR	ddG_monomer	12.1965
Disease	AR	ddG_complex	14.4637
Disease	HI	ddG_monomer	2.27793
Disease	HI	ddG_complex	2.27793
Disease	HI	ddG_monomer	5.62571
Disease	HI	ddG_complex	5.71341
Disease	HI	ddG_monomer	31.2817
Disease	HI	ddG_complex	31.2817
Disease	HI	ddG_monomer	4.56861
Disease	HI	ddG_complex	5.04875
Disease	AR	ddG_monomer	4.80618
Disease	AR	ddG_complex	4.80618
Disease	HI	ddG_monomer	4.43179
Disease	HI	ddG_complex	4.39184
Disease	DN	ddG_monomer	14.7021
Disease	DN	ddG_complex	14.7021
Disease	HI	ddG_monomer	2.24239
Disease	HI	ddG_complex	2.21461
Disease	AR	ddG_monomer	26.0419
Disease	AR	ddG_complex	26.0419
Disease	HI	ddG_monomer	5.57399
Disease	HI	ddG_complex	5.57399
Disease	DN	ddG_monomer	4.03543
Disease	DN	ddG_complex	4.03543
Disease	AR	ddG_monomer	16.578
Disease	AR	ddG_complex	17.2582
Disease	HI	ddG_monomer	0.226646
Disease	HI	ddG_complex	0.237592
Disease	HI	ddG_monomer	-0.39704
Disease	HI	ddG_complex	5.44065
Disease	GOF	ddG_monomer	10.8419
Disease	GOF	ddG_complex	10.8419
Disease	HI	ddG_monomer	3.46165
Disease	HI	ddG_complex	3.66565
Disease	DN	ddG_monomer	4.106
Disease	DN	ddG_complex	4.106
Disease	DN	ddG_monomer	4.18894
Disease	DN	ddG_complex	4.18894
Disease	AR	ddG_monomer	-0.805727
Disease	AR	ddG_complex	-0.859198
Disease	HI	ddG_monomer	20.2132
Disease	HI	ddG_complex	20.2132
Disease	DN	ddG_monomer	3.96254
Disease	DN	ddG_complex	3.96254
Disease	HI	ddG_monomer	1.09205
Disease	HI	ddG_complex	1.11634
Disease	AR	ddG_monomer	1.65822
Disease	AR	ddG_complex	8.42745
Disease	HI	ddG_monomer	5.85677
Disease	HI	ddG_complex	5.56934
Disease	HI	ddG_monomer	2.50174
Disease	HI	ddG_complex	2.56929
Disease	AR	ddG_monomer	1.20426
Disease	AR	ddG_complex	1.04563
Disease	HI	ddG_monomer	12.8896
Disease	HI	ddG_complex	30.8764
Disease	HI	ddG_monomer	1.30186
Disease	HI	ddG_complex	1.34691
Disease	HI	ddG_monomer	5.40286
Disease	HI	ddG_complex	4.57752
Disease	AR	ddG_monomer	19.5405
Disease	AR	ddG_complex	18.7136
Disease	AR	ddG_monomer	6.86009
Disease	AR	ddG_complex	6.86009
Disease	AR	ddG_monomer	1.10563
Disease	AR	ddG_complex	0.467183
Disease	HI	ddG_monomer	5.76436
Disease	HI	ddG_complex	5.74432
Disease	AR	ddG_monomer	-0.586101
Disease	AR	ddG_complex	-0.537288
Disease	HI	ddG_monomer	5.30369
Disease	HI	ddG_complex	5.30369
Disease	GOF	ddG_monomer	3.11386
Disease	GOF	ddG_complex	2.61938
Disease	AR	ddG_monomer	11.3777
Disease	AR	ddG_complex	48.7013
Disease	GOF	ddG_monomer	-0.80535
Disease	GOF	ddG_complex	-0.748849
Disease	GOF	ddG_monomer	41.0639
Disease	GOF	ddG_complex	41.0906
Disease	AR	ddG_monomer	0.0988395
Disease	AR	ddG_complex	8.04479
Disease	AR	ddG_monomer	-0.54477
Disease	AR	ddG_complex	-0.562347
Disease	HI	ddG_monomer	13.0236
Disease	HI	ddG_complex	13.0236
Disease	HI	ddG_monomer	23.9935
Disease	HI	ddG_complex	23.9925
Disease	HI	ddG_monomer	1.22322
Disease	HI	ddG_complex	1.22322
Disease	HI	ddG_monomer	2.73345
Disease	HI	ddG_complex	2.73345
Disease	AR	ddG_monomer	-1.63305
Disease	AR	ddG_complex	5.77289
Disease	AR	ddG_monomer	-0.435999
Disease	AR	ddG_complex	6.80147
Disease	AR	ddG_monomer	4.00073
Disease	AR	ddG_complex	25.9897
Disease	HI	ddG_monomer	5.09919
Disease	HI	ddG_complex	5.25997
Disease	AR	ddG_monomer	12.5325
Disease	AR	ddG_complex	13.0777
Disease	HI	ddG_monomer	-0.7828
Disease	HI	ddG_complex	2.27722
Disease	HI	ddG_monomer	2.6658
Disease	HI	ddG_complex	2.75043
Disease	AR	ddG_monomer	6.54195
Disease	AR	ddG_complex	6.54195
Disease	GOF	ddG_monomer	4.41723
Disease	GOF	ddG_complex	5.20008
Disease	HI	ddG_monomer	1.52583
Disease	HI	ddG_complex	1.64735
Disease	AR	ddG_monomer	0.611918
Disease	AR	ddG_complex	0.362608
Disease	HI	ddG_monomer	14.7895
Disease	HI	ddG_complex	14.8144
Disease	DN	ddG_monomer	11.7359
Disease	DN	ddG_complex	10.3502
Disease	GOF	ddG_monomer	1.20573
Disease	GOF	ddG_complex	1.2058
Disease	AR	ddG_monomer	3.05844
Disease	AR	ddG_complex	14.046
Disease	AR	ddG_monomer	6.50283
Disease	AR	ddG_complex	6.50283
Disease	HI	ddG_monomer	8.46659
Disease	HI	ddG_complex	8.38694
Disease	AR	ddG_monomer	-0.232424
Disease	AR	ddG_complex	5.04477
Disease	GOF	ddG_monomer	6.73661
Disease	GOF	ddG_complex	6.80063
Disease	HI	ddG_monomer	4.4783
Disease	HI	ddG_complex	4.4783
Disease	HI	ddG_monomer	2.66745
Disease	HI	ddG_complex	2.65041
Disease	HI	ddG_monomer	5.10066
Disease	HI	ddG_complex	5.10066
Disease	HI	ddG_monomer	15.6997
Disease	HI	ddG_complex	15.6997
Disease	HI	ddG_monomer	43.6463
Disease	HI	ddG_complex	42.849
Disease	AR	ddG_monomer	-0.0983263
Disease	AR	ddG_complex	-0.807262
Disease	AR	ddG_monomer	3.51247
Disease	AR	ddG_complex	3.50542
Disease	AR	ddG_monomer	4.97632
Disease	AR	ddG_complex	4.97632
Disease	AR	ddG_monomer	-2.37866
Disease	AR	ddG_complex	4.81169
Disease	AR	ddG_monomer	28.0627
Disease	AR	ddG_complex	28.0627
Disease	DN	ddG_monomer	3.62519
Disease	DN	ddG_complex	11.0422
Disease	HI	ddG_monomer	11.3719
Disease	HI	ddG_complex	11.6512
Disease	GOF	ddG_monomer	13.3842
Disease	GOF	ddG_complex	13.9752
Disease	HI	ddG_monomer	4.25654
Disease	HI	ddG_complex	4.2564
Disease	AR	ddG_monomer	12.0565
Disease	AR	ddG_complex	12.1829
Disease	AR	ddG_monomer	14.5341
Disease	AR	ddG_complex	14.5341
Disease	AR	ddG_monomer	7.78479
Disease	AR	ddG_complex	7.78479
Disease	HI	ddG_monomer	3.03653
Disease	HI	ddG_complex	3.03653
Disease	HI	ddG_monomer	10.2286
Disease	HI	ddG_complex	10.6923
Disease	HI	ddG_monomer	2.67512
Disease	HI	ddG_complex	2.67512
Disease	HI	ddG_monomer	0.382098
Disease	HI	ddG_complex	7.50395
Disease	DN	ddG_monomer	5.63745
Disease	DN	ddG_complex	5.63745
Disease	HI	ddG_monomer	6.26901
Disease	HI	ddG_complex	6.70299
Disease	AR	ddG_monomer	14.0901
Disease	AR	ddG_complex	13.306
Disease	AR	ddG_monomer	-0.0281021
Disease	AR	ddG_complex	7.21601
Disease	AR	ddG_monomer	5.94153
Disease	AR	ddG_complex	5.94153
Disease	HI	ddG_monomer	6.35817
Disease	HI	ddG_complex	6.75179
Disease	AR	ddG_monomer	3.43089
Disease	AR	ddG_complex	3.58218
Disease	AR	ddG_monomer	19.6898
Disease	AR	ddG_complex	19.3383
Disease	AR	ddG_monomer	7.07561
Disease	AR	ddG_complex	7.95889
Disease	GOF	ddG_monomer	1.0776
Disease	GOF	ddG_complex	1.0776
Disease	AR	ddG_monomer	9.64326
Disease	AR	ddG_complex	8.07728
Disease	HI	ddG_monomer	5.52329
Disease	HI	ddG_complex	5.52335
Disease	HI	ddG_monomer	19.6982
Disease	HI	ddG_complex	18.4762
Disease	AR	ddG_monomer	26.9727
Disease	AR	ddG_complex	28.2036
Disease	AR	ddG_monomer	-1.41892
Disease	AR	ddG_complex	6.75663
Disease	HI	ddG_monomer	13.4776
Disease	HI	ddG_complex	26.0011
Disease	HI	ddG_monomer	20.732
Disease	HI	ddG_complex	20.9407
Disease	AR	ddG_monomer	0.446881
Disease	AR	ddG_complex	0.467614
Disease	AR	ddG_monomer	2.35115
Disease	AR	ddG_complex	2.35115
Disease	AR	ddG_monomer	21.4869
Disease	AR	ddG_complex	21.4869
Disease	GOF	ddG_monomer	11.1245
Disease	GOF	ddG_complex	11.0207
Disease	HI	ddG_monomer	15.029
Disease	HI	ddG_complex	15.029
Disease	HI	ddG_monomer	10.6841
Disease	HI	ddG_complex	12.3225
Disease	HI	ddG_monomer	25.2951
Disease	HI	ddG_complex	25.2951
Disease	GOF	ddG_monomer	0.534492
Disease	GOF	ddG_complex	0.519252
Disease	HI	ddG_monomer	9.94331
Disease	HI	ddG_complex	9.94331
Disease	HI	ddG_monomer	1.71317
Disease	HI	ddG_complex	1.71317
Disease	AR	ddG_monomer	11.4432
Disease	AR	ddG_complex	20.9572
Disease	DN	ddG_monomer	10.6184
Disease	DN	ddG_complex	10.3892
Disease	HI	ddG_monomer	5.60009
Disease	HI	ddG_complex	5.42811
Disease	AR	ddG_monomer	3.1931
Disease	AR	ddG_complex	3.16622
Disease	HI	ddG_monomer	19.395
Disease	HI	ddG_complex	19.4975
Disease	DN	ddG_monomer	8.36748
Disease	DN	ddG_complex	8.36748
Disease	AR	ddG_monomer	4.96036
Disease	AR	ddG_complex	4.93563
Disease	HI	ddG_monomer	4.10149
Disease	HI	ddG_complex	4.46672
Disease	HI	ddG_monomer	10.3146
Disease	HI	ddG_complex	10.3146
Disease	GOF	ddG_monomer	19.0306
Disease	GOF	ddG_complex	19.0801
Disease	AR	ddG_monomer	18.8769
Disease	AR	ddG_complex	18.8802
Disease	HI	ddG_monomer	16.0301
Disease	HI	ddG_complex	16.4066
Disease	HI	ddG_monomer	11.852
Disease	HI	ddG_complex	11.852
Disease	AR	ddG_monomer	7.00591
Disease	AR	ddG_complex	7.06171
Disease	AR	ddG_monomer	8.34385
Disease	AR	ddG_complex	8.35277
Disease	GOF	ddG_monomer	18.8036
Disease	GOF	ddG_complex	20.5093
Disease	AR	ddG_monomer	0.197879
Disease	AR	ddG_complex	7.59721
Disease	AR	ddG_monomer	2.17288
Disease	AR	ddG_complex	2.17288
Disease	HI	ddG_monomer	15.5382
Disease	HI	ddG_complex	15.3859
Disease	AR	ddG_monomer	2.58708
Disease	AR	ddG_complex	2.27141
Disease	HI	ddG_monomer	8.26259
Disease	HI	ddG_complex	8.26259
Disease	AR	ddG_monomer	15.8139
Disease	AR	ddG_complex	16.8476
Disease	HI	ddG_monomer	3.89061
Disease	HI	ddG_complex	3.86625
Disease	GOF	ddG_monomer	14.6405
Disease	GOF	ddG_complex	13.9965
Disease	HI	ddG_monomer	-0.0119685
Disease	HI	ddG_complex	-0.0888516
Disease	AR	ddG_monomer	25.976
Disease	AR	ddG_complex	25.7168
Disease	AR	ddG_monomer	16.8739
Disease	AR	ddG_complex	16.7749
Disease	AR	ddG_monomer	3.89092
Disease	AR	ddG_complex	3.69716
Disease	AR	ddG_monomer	14.4387
Disease	AR	ddG_complex	14.4387
Disease	AR	ddG_monomer	5.24323
Disease	AR	ddG_complex	5.24323
Disease	AR	ddG_monomer	2.67465
Disease	AR	ddG_complex	8.57033
Disease	AR	ddG_monomer	1.27284
Disease	AR	ddG_complex	1.27284
Disease	AR	ddG_monomer	1.26639
Disease	AR	ddG_complex	1.22117
Disease	AR	ddG_monomer	0.492292
Disease	AR	ddG_complex	0.525158
Disease	AR	ddG_monomer	0.405866
Disease	AR	ddG_complex	0.405866
Disease	HI	ddG_monomer	18.5979
Disease	HI	ddG_complex	18.6126
Disease	HI	ddG_monomer	4.66189
Disease	HI	ddG_complex	5.03829
Disease	GOF	ddG_monomer	35.5869
Disease	GOF	ddG_complex	36.5598
Disease	HI	ddG_monomer	2.13782
Disease	HI	ddG_complex	2.23626
Disease	GOF	ddG_monomer	41.7594
Disease	GOF	ddG_complex	43.5818
Disease	AR	ddG_monomer	19.5688
Disease	AR	ddG_complex	19.8967
Disease	AR	ddG_monomer	6.56145
Disease	AR	ddG_complex	7.56897
Disease	HI	ddG_monomer	-0.429791
Disease	HI	ddG_complex	-0.429791
Disease	DN	ddG_monomer	4.19778
Disease	DN	ddG_complex	4.19778
Disease	AR	ddG_monomer	11.5807
Disease	AR	ddG_complex	22.3264
Disease	HI	ddG_monomer	-0.286521
Disease	HI	ddG_complex	-0.129075
Disease	AR	ddG_monomer	6.89206
Disease	AR	ddG_complex	20.7288
Disease	AR	ddG_monomer	17.1824
Disease	AR	ddG_complex	19.75
Disease	HI	ddG_monomer	4.1159
Disease	HI	ddG_complex	4.1159
Disease	AR	ddG_monomer	5.51732
Disease	AR	ddG_complex	4.90231
Disease	GOF	ddG_monomer	-1.61952
Disease	GOF	ddG_complex	-1.47593
Disease	HI	ddG_monomer	7.86534
Disease	HI	ddG_complex	7.86534
Disease	DN	ddG_monomer	9.22892
Disease	DN	ddG_complex	9.00251
Disease	AR	ddG_monomer	2.25943
Disease	AR	ddG_complex	2.2965
Disease	AR	ddG_monomer	8.15403
Disease	AR	ddG_complex	8.40378
Disease	AR	ddG_monomer	4.10892
Disease	AR	ddG_complex	4.14692
Disease	HI	ddG_monomer	27.5091
Disease	HI	ddG_complex	27.5091
Disease	HI	ddG_monomer	3.20719
Disease	HI	ddG_complex	3.19754
Disease	HI	ddG_monomer	17.6919
Disease	HI	ddG_complex	17.6919
Disease	AR	ddG_monomer	2.36331
Disease	AR	ddG_complex	2.34754
Disease	HI	ddG_monomer	5.45473
Disease	HI	ddG_complex	5.72819
Disease	AR	ddG_monomer	-0.656638
Disease	AR	ddG_complex	12.3239
Disease	AR	ddG_monomer	5.84645
Disease	AR	ddG_complex	21.9241
Disease	HI	ddG_monomer	0.557268
Disease	HI	ddG_complex	0.538705
Disease	HI	ddG_monomer	4.16247
Disease	HI	ddG_complex	3.106
Disease	HI	ddG_monomer	2.78926
Disease	HI	ddG_complex	2.65417
Disease	HI	ddG_monomer	4.16008
Disease	HI	ddG_complex	4.30231
Disease	HI	ddG_monomer	11.7729
Disease	HI	ddG_complex	10.3592
Disease	HI	ddG_monomer	6.96555
Disease	HI	ddG_complex	6.96555
Disease	HI	ddG_monomer	13.3212
Disease	HI	ddG_complex	13.0924
Disease	GOF	ddG_monomer	4.39893
Disease	GOF	ddG_complex	4.42885
Disease	HI	ddG_monomer	-0.451853
Disease	HI	ddG_complex	8.28226
Disease	HI	ddG_monomer	11.4456
Disease	HI	ddG_complex	11.4456
Disease	HI	ddG_monomer	-0.15126
Disease	HI	ddG_complex	0.0652394
Disease	HI	ddG_monomer	10.2826
Disease	HI	ddG_complex	10.2826
Disease	DN	ddG_monomer	4.39021
Disease	DN	ddG_complex	4.39021
Disease	AR	ddG_monomer	27.1944
Disease	AR	ddG_complex	26.9979
Disease	GOF	ddG_monomer	29.0895
Disease	GOF	ddG_complex	28.94
Disease	AR	ddG_monomer	8.02495
Disease	AR	ddG_complex	8.02495
Disease	AR	ddG_monomer	1.93472
Disease	AR	ddG_complex	1.93472
Disease	DN	ddG_monomer	30.4186
Disease	DN	ddG_complex	30.4186
Disease	AR	ddG_monomer	3.06236
Disease	AR	ddG_complex	4.05812
Disease	HI	ddG_monomer	-0.59473
Disease	HI	ddG_complex	8.56043
Disease	GOF	ddG_monomer	11.5521
Disease	GOF	ddG_complex	11.9873
Disease	GOF	ddG_monomer	19.6098
Disease	GOF	ddG_complex	23.5715
Disease	DN	ddG_monomer	3.74067
Disease	DN	ddG_complex	3.74067
Disease	HI	ddG_monomer	3.38307
Disease	HI	ddG_complex	3.38307
Disease	AR	ddG_monomer	-0.37745
Disease	AR	ddG_complex	-1.90951
Disease	GOF	ddG_monomer	9.47489
Disease	GOF	ddG_complex	15.2204
Disease	GOF	ddG_monomer	1.20573
Disease	GOF	ddG_complex	1.2058
Disease	AR	ddG_monomer	6.65992
Disease	AR	ddG_complex	7.07686
Disease	HI	ddG_monomer	3.13899
Disease	HI	ddG_complex	3.13899
Disease	AR	ddG_monomer	4.82419
Disease	AR	ddG_complex	4.69136
Disease	HI	ddG_monomer	22.4028
Disease	HI	ddG_complex	22.4028
Disease	GOF	ddG_monomer	4.48368
Disease	GOF	ddG_complex	4.37924
Disease	AR	ddG_monomer	29.7018
Disease	AR	ddG_complex	29.3137
Disease	HI	ddG_monomer	4.92249
Disease	HI	ddG_complex	4.80087
Disease	HI	ddG_monomer	4.36688
Disease	HI	ddG_complex	7.95761
Disease	AR	ddG_monomer	10.0914
Disease	AR	ddG_complex	10.0914
Disease	DN	ddG_monomer	21.2754
Disease	DN	ddG_complex	21.2754
Disease	AR	ddG_monomer	10.2598
Disease	AR	ddG_complex	9.66862
Disease	HI	ddG_monomer	2.49563
Disease	HI	ddG_complex	18.2529
Disease	HI	ddG_monomer	6.23011
Disease	HI	ddG_complex	6.22998
Disease	HI	ddG_monomer	3.86359
Disease	HI	ddG_complex	3.88115
Disease	HI	ddG_monomer	4.741
Disease	HI	ddG_complex	4.741
Disease	HI	ddG_monomer	-0.163078
Disease	HI	ddG_complex	-0.163078
Disease	AR	ddG_monomer	22.509
Disease	AR	ddG_complex	38.7651
Disease	AR	ddG_monomer	11.7716
Disease	AR	ddG_complex	11.7904
Disease	AR	ddG_monomer	4.73187
Disease	AR	ddG_complex	4.48796
Disease	HI	ddG_monomer	3.0486
Disease	HI	ddG_complex	3.0486
Disease	HI	ddG_monomer	13.9076
Disease	HI	ddG_complex	13.9081
Disease	AR	ddG_monomer	35.6853
Disease	AR	ddG_complex	39.0445
Disease	AR	ddG_monomer	19.0044
Disease	AR	ddG_complex	18.8034
Disease	HI	ddG_monomer	0.729266
Disease	HI	ddG_complex	8.15126
Disease	HI	ddG_monomer	-0.149826
Disease	HI	ddG_complex	6.09902
Disease	AR	ddG_monomer	0.580721
Disease	AR	ddG_complex	0.595953
Disease	HI	ddG_monomer	9.76099
Disease	HI	ddG_complex	11.1136
Disease	HI	ddG_monomer	5.58233
Disease	HI	ddG_complex	5.94352
Disease	HI	ddG_monomer	3.53977
Disease	HI	ddG_complex	3.63288
Disease	AR	ddG_monomer	-1.06553
Disease	AR	ddG_complex	2.05818
Disease	GOF	ddG_monomer	0.687945
Disease	GOF	ddG_complex	2.00702
Disease	AR	ddG_monomer	1.26297
Disease	AR	ddG_complex	1.26242
Disease	HI	ddG_monomer	14.9197
Disease	HI	ddG_complex	12.7983
Disease	GOF	ddG_monomer	20.4486
Disease	GOF	ddG_complex	21.4866
Disease	HI	ddG_monomer	-0.276115
Disease	HI	ddG_complex	-0.276115
Disease	AR	ddG_monomer	23.2929
Disease	AR	ddG_complex	23.2929
Disease	AR	ddG_monomer	3.30951
Disease	AR	ddG_complex	3.32449
Disease	HI	ddG_monomer	10.5704
Disease	HI	ddG_complex	10.9879
Disease	AR	ddG_monomer	10.4
Disease	AR	ddG_complex	10.3959
Disease	HI	ddG_monomer	6.72075
Disease	HI	ddG_complex	6.72075
Disease	HI	ddG_monomer	1.21164
Disease	HI	ddG_complex	0.879299
Disease	HI	ddG_monomer	17.7627
Disease	HI	ddG_complex	40.9611
Disease	HI	ddG_monomer	4.38449
Disease	HI	ddG_complex	4.77302
Disease	AR	ddG_monomer	1.92465
Disease	AR	ddG_complex	1.99528
Disease	HI	ddG_monomer	1.86135
Disease	HI	ddG_complex	1.86135
Disease	HI	ddG_monomer	4.77822
Disease	HI	ddG_complex	4.77495
Disease	DN	ddG_monomer	3.65407
Disease	DN	ddG_complex	3.65407
Disease	GOF	ddG_monomer	8.23507
Disease	GOF	ddG_complex	8.55809
Disease	GOF	ddG_monomer	9.13853
Disease	GOF	ddG_complex	8.66695
Disease	AR	ddG_monomer	18.988
Disease	AR	ddG_complex	18.4721
Disease	HI	ddG_monomer	0.927029
Disease	HI	ddG_complex	3.55533
Disease	AR	ddG_monomer	16.6085
Disease	AR	ddG_complex	16.6054
Disease	GOF	ddG_monomer	17.089
Disease	GOF	ddG_complex	16.3862
Disease	AR	ddG_monomer	6.14554
Disease	AR	ddG_complex	6.14554
Disease	HI	ddG_monomer	4.96088
Disease	HI	ddG_complex	4.96088
Disease	DN	ddG_monomer	20.9605
Disease	DN	ddG_complex	20.9605
Disease	AR	ddG_monomer	6.11503
Disease	AR	ddG_complex	5.77112
Disease	AR	ddG_monomer	6.31931
Disease	AR	ddG_complex	6.31931
Disease	AR	ddG_monomer	-0.0624225
Disease	AR	ddG_complex	7.4611
Disease	DN	ddG_monomer	25.6218
Disease	DN	ddG_complex	25.6218
Disease	HI	ddG_monomer	10.9903
Disease	HI	ddG_complex	10.8508
Disease	AR	ddG_monomer	2.20755
Disease	AR	ddG_complex	2.16682
Disease	HI	ddG_monomer	9.95354
Disease	HI	ddG_complex	9.6667
Disease	HI	ddG_monomer	12.067
Disease	HI	ddG_complex	12.5332
Disease	AR	ddG_monomer	25.4695
Disease	AR	ddG_complex	25.4694
Disease	HI	ddG_monomer	-0.740105
Disease	HI	ddG_complex	12.0279
Disease	AR	ddG_monomer	12.4053
Disease	AR	ddG_complex	12.6081
Disease	AR	ddG_monomer	4.84292
Disease	AR	ddG_complex	5.25118
Disease	AR	ddG_monomer	14.8372
Disease	AR	ddG_complex	14.8372
Disease	HI	ddG_monomer	-0.460878
[truncated: 18,589 more rows]

## Sheet: Figure 4b
Mechanism	Type	count	total	perc	mean	lower	upper
[truncated: 4 more rows]

[truncated: 5 more sheets: Figure 4c, Figure 4d, Figure 5, Figure 6a, Figure 6b]
